# Supplementary material for: Nucleocytoplasmic transport of active HER2 causes fractional escape from the DCIS-like state
Source: Nat Commun. 2023 Apr 13;14:2110. doi: 10.1038/s41467-023-37914-x (PMC10102026; doi:10.1038/s41467-023-37914-x)
Supplement: Supplementary file 4 — Supplementary Data 1 [file 41467_2023_37914_MOESM4_ESM.xlsx]

## Sheet: 398386_2_data_set_7469034_rs05s
PROBE_ID	SYMBOL	MinusAP_10cell_Rep01_9256760042_I_AVG_Signal	MinusAP_10cell_Rep02_9256760042_J_AVG_Signal	MinusAP_10cell_Rep03_9256760042_K_AVG_Signal	MinusAP_10cell_Rep04_9256760042_L_AVG_Signal	MinusAP_10cell_Rep05_9256760102_A_AVG_Signal	MinusAP_10cell_Rep06_9256760102_B_AVG_Signal	MinusAP_10cell_Rep07_9256760102_C_AVG_Signal	MinusAP_10cell_Rep08_9256760102_D_AVG_Signal	MinusAP_10cell_Rep09_9256760102_E_AVG_Signal	MinusAP_10cell_Rep10_9256760102_F_AVG_Signal	MinusAP_10cell_Rep11_9256760102_G_AVG_Signal	MinusAP_10cell_Rep12_9256760102_H_AVG_Signal	MinusAP_10cell_Rep13_9256760102_I_AVG_Signal	MinusAP_10cell_Rep14_9256760102_J_AVG_Signal	MinusAP_10cell_Rep15_9256760102_K_AVG_Signal	MinusAP_10cell_Rep16_9256760102_L_AVG_Signal	MinusAP_10cell_Rep17_9256760095_A_AVG_Signal	MinusAP_10cell_Rep18_9256760095_B_AVG_Signal	MinusAP_10cell_Rep19_9256760095_C_AVG_Signal	MinusAP_10cell_Rep20_9256760095_D_AVG_Signal
ILMN_1872496	HS.98197	83.8225	101.466	102.988	115.383	96.2264	89.7763	107.242	95.2381	102.993	97.3025	68.5698	90.9533	105.833	86.2461	117.195	79.0441	67.4628	102.333	81.7851	95.9579
ILMN_1747525	LOC650780	77.0518	89.2326	103.74	108.199	89.485	86.6128	96.3282	91.9238	105.637	88.4792	61.6138	86.7806	103.998	84.9867	101.106	78.8158	58.7132	105.709	83.2354	96.729
ILMN_2087941	ENTPD3	76.6357	96.5918	147.656	116.198	91.7351	95.7145	135.373	98.6866	98.6997	101.029	58.5534	87.8562	95.9081	85.5584	106.306	86.8513	66.0559	105.173	81.9976	103.909
ILMN_2244004	ZMYM3	80.301	100.825	95.7162	123.378	94.4119	96.2432	105.672	92.3123	95.9284	95.5793	66.5712	92.0302	165.312	86.7158	106.449	83.8548	64.2505	112.094	81.0721	94.1755
ILMN_1881865	HS.306410	82.0917	101.905	98.0216	117.165	99.0246	85.317	119.68	103.189	95.897	103.279	71.7309	90.8923	196.39	80.002	108.747	89.043	75.7231	112.549	90.9924	103.649
ILMN_3244025	LOC401650	84.3023	103.748	96.455	121.474	103.793	87.1668	124.014	78.5197	112.922	90.6811	64.8319	94.1669	202.921	81.8342	131.107	89.5972	69.1017	114.065	87.4466	109.654
ILMN_3299955	LOC728937	5150.52	7639.82	7079.75	9668.43	7264.19	6185.65	8176.26	7183.42	7996.89	6869.89	5096.13	7695.57	3645.54	6828.33	8797.54	5758.36	4178.09	7853.6	6646.91	7933.94
ILMN_1742467	C6ORF138	81.5331	100.523	102.8	110.423	94.0047	83.5064	115.009	92.1088	106.259	100.026	140.577	85.7396	105.503	87.1536	110.116	82.1469	67.8968	110.245	96.2332	106.672
ILMN_2070043	PPM1K	86.715	103.192	99.5243	115.489	90.976	87.729	113.448	95.9875	95.029	97.5589	63.8995	89.6953	99.6754	87.9767	108.375	83.9592	65.1789	106.66	223.502	108.046
ILMN_1662852	IQCK	197.205	92.3652	97.2591	114.635	89.2327	91.6978	105.265	81.5084	99.3937	94.2025	66.429	91.3827	94.5441	86.9593	110.299	89.3632	63.1524	100.272	84.7952	102.02
ILMN_1814856	C9ORF7	82.1418	99.9172	98.0215	119.38	101.782	94.4292	106.321	93.0523	103.428	86.2621	62.7752	92.6364	139.103	86.7635	115.957	84.7656	67.5013	105.948	231.587	101.17
ILMN_2395969	PRDX3	80.6659	106.868	95.1862	125.166	97.1335	88.4387	202.327	105.978	128.186	298.09	69.0967	102.62	114.553	93.9916	122.559	88.736	72.209	130.868	93.5264	111.33
ILMN_3225534	RNF216L	83.924	170.478	103.508	111.313	85.5773	93.0633	110.605	94.3283	96.9928	87.8011	60.7871	88.9746	222.937	85.3486	107.341	77.3755	71.4508	107.187	141.229	91.5873
ILMN_1778788	AMOTL2	76.9105	99.8607	94.0325	110.714	105.245	92.2556	115.869	83.7691	108.06	101.326	64.9861	99.7704	96.2922	108.363	125.04	84.4167	68.717	116.533	84.9443	324.769
ILMN_3243568	LOC100131835	85.7181	136.276	99.692	121.594	95.3233	84.8058	107.397	295.043	108.381	98.7727	64.8164	102.069	112.645	91.2077	131.798	88.9718	67.4561	107.735	84.4376	152.006
ILMN_2374687	PTPN13	79.4665	95.141	94.5223	107.184	86.7689	85.0597	97.9666	87.7524	325.902	85.4676	63.0843	93.438	95.1557	79.1268	117.237	78.1354	67.3709	100.453	76.9632	100.898
ILMN_3299804	ZNF638	82.4186	101.247	102.308	106.443	304.45	94.7837	121.633	88.7728	95.3242	92.65	64.8641	111.176	106.126	85.9104	103.296	75.8506	67.4442	101.385	88.3989	96.6482
ILMN_1792837	CIAO1	78.4083	95.0804	96.5304	125.292	82.8158	84.7951	183.899	99.4992	99.2737	90.5003	64.0697	81.1502	99.101	84.0292	104.951	81.3665	185.994	97.0382	79.6038	99.0475
ILMN_1793474	INSIG1	78.5526	85.2865	105.395	108.308	94.4977	82.2843	117.746	86.5893	104.985	97.2995	58.3815	86.4749	108.006	85.2904	398.958	107.51	65.7365	111.874	84.9368	108.087
ILMN_1694136	LOC649144	74.4275	92.8232	97.3406	116.995	92.7229	89.7715	290.736	91.4058	106.743	96.5312	63.7024	89.8188	96.0487	88.9307	114.247	81.3505	123.96	245.439	83.5007	114.583
ILMN_1729281	SPHK2	79.9609	107.578	149.409	106.317	87.5853	96.8174	111.791	90.8897	97.8882	92.2196	183.967	138.996	99.1733	92.477	110.146	90.3163	67.658	151.218	82.6007	99.6171
ILMN_1770515	UBE2V2	80.5039	97.4497	108.818	346.458	95.9841	147.325	112.675	96.0783	95.9517	94.0977	65.6458	87.1825	87.5859	89.9204	150.899	86.3703	69.0269	241.347	111.496	102.291
ILMN_1759325	C16ORF91	221.657	94.4129	183.68	107.909	88.8663	84.6661	100.759	89.8147	134.348	89.8581	66.061	84.9513	89.1488	82.4366	110.581	77.1342	66.4848	95.2746	81.3015	95.7278
ILMN_3251662	HINT3	75.8711	93.9064	98.5112	120.677	87.9013	94.1972	107.316	125.857	96.3653	270.476	62.9178	90.8376	94.6423	82.5818	134.91	87.2958	66.736	148.739	81.9454	272.427
ILMN_2386444	ANGPTL4	72.9734	97.2957	92.7829	142.521	96.5255	86.7943	112.031	88.5891	336.724	90.9527	64.2172	83.6454	107.316	82.297	120.308	79.0598	67.6403	252.049	76.6187	92.9539
ILMN_1907451	HS.474880	77.1412	100.651	101.054	114.401	92.3812	84.226	121.563	91.3813	105.278	416.692	73.1151	89.4136	93.2997	85.119	116.526	90.5088	65.0128	113.469	84.4435	96.0589
ILMN_2178186	PIGW	83.771	87.6759	102.705	136.899	94.4283	90.4885	195.182	118.752	115.361	93.397	62.5591	99.4414	180.488	135.338	341.228	211.042	93.2947	116.51	105.963	143.56
ILMN_1701293	COX7A2	2746.41	3664.33	3288.28	4459.55	2835.43	2711.01	4091.81	3415.21	3664.43	4042.29	2150.79	4415.69	940.406	2154.72	4970.3	2874.12	2131.29	4034.72	2871.26	4042.66
ILMN_2222101	N4BP2	80.8211	102.073	95.7135	118.722	91.3391	86.2751	110.008	98.7286	99.9321	93.6458	67.1458	135.989	157.829	89.2743	130.083	86.7796	77.2904	115.025	343.143	96.4732
ILMN_1737862	PSMB4	2200.41	2740.25	1799.35	3861.25	2891.69	1803.3	2428.39	1684.06	3287.21	1968.36	874.763	2393.77	850.934	1396.06	3294.79	2465.09	1097.27	3410.71	1546.55	2062.21
ILMN_1747099	LUC7L2	84.4637	100.435	99.3731	126.439	94.468	88.2662	116.847	101.51	108.881	104.123	69.0662	88.1119	137.876	387.97	124.854	96.4695	66.0834	107.016	101.369	107.364
ILMN_2116661	PRPSAP2	88.8491	98.0486	95.9956	112.126	95.1862	94.9393	119.554	84.6114	103.756	421.899	63.1203	85.4565	161.882	89.8291	105.734	84.7809	69.6595	111.577	87.6159	101.242
ILMN_1791478	MTPN	73.6298	102.142	111.724	167.019	152.519	84.6322	101.349	85.5095	169.266	91.1472	209.101	86.3097	88.5155	79.7036	98.2805	78.698	63.3978	118.473	85.6996	93.5836
ILMN_2150802	FLJ22795	81.537	122.34	98.4881	123.267	87.4479	87.4729	175.44	170.316	154.614	93.6171	63.7137	87.7057	90.1838	322.76	111.957	83.4334	63.7929	143.156	82.7355	89.9072
ILMN_1775380	SMOX	80.937	93.4073	103.267	123.746	101.216	81.6023	269.871	100.177	110.2	309.31	63.5017	93.3137	239.165	85.9125	116.109	84.2344	69.3166	107.23	107.938	105.254
ILMN_3218248	LOC440595	100.626	184.531	202.107	262.418	215.593	180.226	109.46	116.147	182.638	125.568	116.234	93.1541	117.11	118.962	239.429	229.194	67.2681	286.494	243.24	223.485
ILMN_1669046	FOXQ1	75.4735	89.835	160.772	106.881	95.2035	81.8616	103.669	204.687	87.5493	115.876	65.0797	81.1148	312.038	82.7611	97.1005	73.358	63.7531	96.929	79.6056	98.4515
ILMN_1733985	SIRT3	74.0221	95.0392	117.731	120.864	89.5734	88.2021	117.755	102.127	94.2068	487.801	68.0665	94.1379	109.145	89.0981	113.007	84.7543	66.37	104.824	89.4008	108.757
ILMN_1745110	LAPTM4A	92.4459	108.889	252.766	140.833	242.416	104.675	119.076	90.6709	122.302	134.941	65.8958	144.532	314.029	217.266	196.862	117.352	77.8283	193.772	127.298	107.205
ILMN_2346649	ZNF473	78.1556	469.028	103.566	117.406	92.0741	94.54	119.011	99.5902	110.527	96.7368	65.6006	89.5045	90.7975	88.0985	98.6429	81.2491	67.214	121.184	82.9801	100.608
ILMN_1757347	C22ORF9	119.781	92.8078	127.301	110.747	87.2504	87.3604	107.809	92.3647	91.5445	95.0157	63.8866	91.9583	93.9956	86.2971	104.93	77.6638	284.583	106.205	84.8743	97.4568
ILMN_1680782	PATL1	81.3596	94.117	102.802	109.56	88.9576	85.5183	105.462	86.3709	104.267	88.6835	61.3273	83.706	101.943	81.6126	100.005	82.1063	87.2448	116.426	79.0006	527.322
ILMN_3227811	LOC729423	146.992	156.15	255.848	149.808	213.846	166.442	253.387	93.2382	255.445	281.717	61.8497	107.146	112.978	93.6399	280.426	206.16	62.9517	286.737	163.519	339.076
ILMN_1792528	LOC401206	1904.82	2181.18	1946.15	4872.33	2349.94	2638.31	2563.42	3219.09	2373.24	4036.62	2363.2	4568.27	6059.85	5322.84	5607.87	2915.69	3102.25	2624.93	4237.51	6473.05
ILMN_1791702	SMARCA2	71.8129	303.733	103.132	448.511	87.8012	86.3146	109.326	80.668	110.799	105.701	65.3281	89.1108	107.056	79.7214	100.429	75.4899	65.1648	113.325	90.5499	102.376
ILMN_2115011	FGD2	111.332	115.166	116.807	148.444	105.598	104.257	124.727	265.785	122.427	137.759	66.1638	105.672	264.343	420.289	147.579	153.588	87.3164	116.844	98.6641	158.689
ILMN_3287996	LOC400446	84.4886	101.543	108.147	270.1	99.0515	93.4527	120.454	103.905	200.37	104.83	67.9851	119.171	106.361	481.342	156.459	90.8471	98.5562	129.941	90.6505	120.972
ILMN_2407851	IL17RD	96.2467	91.6297	588.134	115.944	89.9997	87.4985	112.397	90.8625	112.65	97.032	60.5736	88.4356	152.324	83.1377	102.191	86.0777	76.7499	126.148	98.4248	128.999
ILMN_2099586	CCDC28B	86.1304	102.164	105.412	114.497	604.759	102.358	108.545	91.7418	108.628	96.9054	68.8071	86.3181	114.043	105.525	102.973	94.6028	62.8785	113.456	88.7129	105.173
ILMN_1683660	EIF3H	1208.97	1997.94	1750.11	3975.88	2562.1	712.831	2767.16	2705.27	2752.66	3224.8	1618.34	3128.99	1450.96	2154.09	2650.17	2147.33	572.558	3042.92	1533.28	1270.01
ILMN_1804207	MRPL4	216.213	160.2	245.355	154.814	264.336	149.872	324.166	119.867	246.021	145.238	118.554	307.564	98.1323	189.59	135.818	79.0809	67.8581	128.406	107.743	98.3679
ILMN_1742324	C1ORF9	87.3558	89.6807	89.9694	157.812	83.7851	85.075	108.281	85.926	84.574	92.1877	63.2584	88.9906	573.558	129.417	125.457	78.4236	62.2951	133.735	100.986	95.2442
ILMN_1700448	SIM2	77.0496	97.5372	102.275	109.462	86.1052	91.2618	104.7	86.8229	95.9727	94.4123	64.6533	87.7252	128.328	89.0769	101.598	81.3565	64.6954	114.661	522.61	99.6974
ILMN_1743621	C17ORF69	112.508	128.756	114.277	140.441	201.529	116.49	154.245	139.637	120.226	126.947	102.281	116.774	713.426	147.944	262.882	187.246	96.7335	297.334	107.635	160.144
ILMN_1800354	CST3	4955.65	5942.01	6042.13	7161.75	4483.73	4514.97	7207.25	4645.69	6549.82	6263.56	2998.59	5738.46	2089.09	5483.13	8879.93	3516.76	835.168	4891.84	6575.22	3107.94
ILMN_3280842	LOC149501	79.8653	92.4804	107.713	111.829	85.7786	87.7461	147.047	107.396	105.816	98.0805	58.8553	87.2776	98.5823	86.6547	98.3231	77.5117	68.4352	753.946	83.6932	95.4923
ILMN_3304022	LOC729102	242.538	222.479	273.121	211.797	316.121	159.511	435.65	163.074	293.151	292.326	69.8541	322.052	101.959	122.964	464.895	177.859	66.2317	346.109	298.477	374.398
ILMN_1789007	APOC1	81.3887	99.7098	101.713	123.014	91.8119	86.7053	116.926	94.2478	105.111	95.9721	67.9477	662.454	104.606	95.4364	117.985	82.6973	75.0983	114.697	91.2537	106.691
ILMN_1686664	MT2A	2039.56	2764.21	3900.46	2745.83	2955.76	3836.79	5380.43	2955.95	3030.77	4255.97	930.057	1188.94	3012.37	1541.44	1385.61	1123.32	788.646	4417.98	3150.74	3577.06
ILMN_1739335	LOC400948	2345.68	2637.03	3243.42	2553.48	3589.77	2953.08	3890.5	2824.69	2514.12	3365.75	1715.13	3147.4	709.894	1580.16	3464.6	686.302	1251.33	3461.4	2394.57	3401.93
ILMN_3247452	LOC100128731	2527.2	3355.67	3777.45	3012.08	4511	2766.26	4504.64	3425.34	2845.32	4308.34	1967.69	3996.16	889.76	1981.13	3939.78	807.163	1543.74	4012.4	3525.04	4642.29
ILMN_1694367	SNORD35B	82.8413	95.6969	92.9678	110.917	91.806	86.6667	99.637	700.628	111.66	94.1326	64.3393	98.4717	93.8687	85.2482	112.81	85.9424	72.2378	105.544	80.5884	96.1345
ILMN_1774334	HIGD2A	1702.17	2209.3	2919.39	1760.44	2093.48	1595.68	2150.99	1840.46	2248.69	2122.08	324.42	2398.92	551.158	1466.69	1469.01	962.596	852.11	2194.99	1072.62	965.831
ILMN_2131861	SOCS2	76.8401	482.96	102.042	109.266	92.2932	99.3744	106.949	84.9842	383.426	97.5275	64.5222	83.0823	100.701	79.537	108.314	78.4134	67.5614	107.526	84.2701	96.0385
ILMN_1714756	YIPF5	92.4073	95.7366	112.312	101.297	151.762	83.7211	138.371	90.9547	107.357	207.93	71.7112	90.1565	105.068	81.546	102.614	77.7269	64.9793	100.759	569.447	94.6796
ILMN_1700316	LOC440055	773.278	1009.06	622.347	2903.43	1374.47	941.945	1492.81	1701.57	1396.08	1732.83	1283.26	2749.79	3312.29	1874.8	2635.81	788.69	2005.65	1129.76	1665.36	2049.42
ILMN_1713521	ZNF205	81.4224	97.8182	192.488	112.219	82.2479	84.2977	99.6781	85.0642	106.915	94.9042	65.6224	89.2038	94.5414	90.4384	110.737	82.0922	69.3666	124.412	588.969	93.1379
ILMN_3234456	TSTD1	81.9053	769.6	103.607	131.141	98.4734	88.2956	107.713	92.4622	93.2018	104.097	68.223	105.395	109.416	83.5199	109.372	90.6475	69.8528	104.723	96.2268	99.3929
ILMN_2366634	PKM2	3215.53	6273.82	5422.85	5112.31	6148.45	3688.02	9200.25	4210.4	5318.89	6697.23	2509.21	2828.56	961.707	6141.99	5791.78	4655.04	2474.23	8594.13	6581.38	8282.61
ILMN_1734542	OVGP1	76.7195	697.434	101.266	245.92	93.7676	97.5736	107.986	95.4566	102.7	90.4049	67.2583	88.3574	95.0069	90.4401	108.081	80.227	62.8918	96.5548	77.2636	101.378
ILMN_2370872	GRINA	181.826	240.42	234.115	614.106	335.667	326.974	281.985	444.804	675.615	167.07	141.268	182.247	362.61	585.392	268.046	212.904	101.573	428.599	654.234	172.047
ILMN_3298037	LOC728453	429.726	524.543	291.33	1309.89	912.627	757.994	455.691	1340.79	964.27	723.64	787.168	1448.49	1477.8	1135	778.367	1005.62	885.733	548.646	676.16	1031.6
ILMN_1677237	CHCHD9	533.58	692.678	663.658	655.22	706.497	555.421	1022.64	779.985	726.972	784.72	500.621	414.983	724.754	156.636	994.271	135.186	266.085	443.428	284.628	541.037
ILMN_2356284	PFDN5	1752.48	2756.03	2811.22	3443.96	1780.53	1847.93	2826.77	2438.15	2150.75	3129.53	974.439	2518.33	3552.96	2389.21	3692.39	302.945	1645.83	2595.18	2845.92	1711.98
ILMN_3289171	LOC100131572	505.72	525.163	399.364	601.34	819.382	663.657	628.033	514.561	527.265	994.341	976.515	1015.71	1501.25	1797.86	936.606	1064.35	718.231	409.384	966.554	842.647
ILMN_1670609	ATOX1	1508.94	3882.53	4488.43	1499.46	1279.12	3478.13	4252.85	3969.21	4341.93	3108.61	948.888	1217.75	1248.75	1907.47	4136.55	2139.96	1228.93	2999.26	770.537	2397.34
ILMN_1679771	LOC388969	83.1992	107.742	106.374	108.282	94.358	101.023	113.174	94.1706	102.028	100.91	69.7587	96.2165	104.315	87.4821	118.676	88.7191	68.8006	102.381	87.6008	943.889
ILMN_3192419	LOC100128485	95.9407	112.144	103.653	276.657	130.891	122.015	133.798	182.52	155.768	164.123	220.241	258.99	272.698	292.378	217.664	307.775	327.096	112.736	215.574	324.119
ILMN_1661335	SPTBN1	83.9396	95.1625	104.3	123.15	93.4267	96.5707	99.6995	89.4973	98.6876	96.4738	68.8097	100.015	101.41	97.157	110.354	89.0133	63.4312	106.684	775.353	103.918
ILMN_3239653	RAX2	89.7817	97.2607	105.502	136.942	101.989	102.636	112.391	534.383	94.0045	88.1461	65.3619	104.376	126.144	78.9912	116.965	90.2201	65.06	131.527	82.7416	488.292
ILMN_1690454	C3ORF54	82.3176	94.0608	98.3495	121.617	87.0504	87.7398	195.471	90.9164	145.638	126.759	233.467	90.4939	88.997	83.4838	101.878	92.1939	72.2474	101.555	497.233	93.8718
ILMN_2070210	RNF219	82.8974	101.394	121.694	545.534	160.246	92.3597	115.19	95.9713	109.959	107.27	64.3583	90.0869	100.064	84.8247	108.543	90.3046	68.5701	98.6494	87.0048	618.993
ILMN_1693560	HMGA1	92.8983	216.642	114.32	112.8	105.866	277.516	344.688	81.801	217.683	436.134	64.8511	123.789	132.971	288.417	192.868	82.5151	73.3948	401.504	122.429	100.751
ILMN_1785635	BRD3	80.3833	95.0688	92.318	111.609	84.923	91.3528	117.212	104.197	102.562	492.478	62.6409	85.0944	95.2515	84.5735	107.682	79.4759	63.9711	99.8997	91.0639	542.658
ILMN_3195198	KRT17P3	73.602	150.117	99.5202	257.186	270.553	121.854	486.525	102.349	207.965	157.472	64.8578	85.4155	99.9765	79.1289	94.3457	79.2868	63.7036	465.553	75.2775	244.764
ILMN_1728049	S100A16	1457.92	1477.1	2076.2	2381.42	1530.7	1840.45	2549.39	1513.64	1990.56	2238.35	686.149	2027.21	256.954	1608.34	2461.39	1225.5	453.626	2398.16	1923.07	1400.29
ILMN_1746516	RPS25	1109.36	1092.32	1053.57	3782.26	1685.81	1866.91	1393.1	2235.16	1447.17	3077.11	1969.94	3852.83	4369.24	4018.73	3666.99	2640.61	2651.77	1744.62	2584.24	4711.17
ILMN_1651680	LOC649150	156.601	199.77	458.651	386.768	350.83	218.532	151.468	118.304	251.93	192.043	158.138	111.002	125.773	160.842	419.348	340.296	75.8985	427.575	585.487	407.619
ILMN_1781099	ISY1	86.3033	104.241	114.069	136.098	100.447	91.1147	131.69	129.216	128.456	377.102	71.8378	83.4611	842.075	89.0109	120.377	97.0562	76.0055	134.054	93.9233	109.872
ILMN_1703565	GLTSCR2	2798.13	4193.36	2499.54	8813.17	2742	4366.68	3709.35	6025.81	4498.26	4668.51	852.333	1464.31	2238.38	1835.45	1506.13	4833.5	1893.94	4530.8	1141.97	2107.71
ILMN_1801852	SEC61B	628.369	466.243	301.789	421.342	460.205	253.013	350.199	412.644	482.13	410.363	85.2405	363.705	655.639	175.863	529.291	256.538	65.6521	773.677	137.097	510.692
ILMN_1759460	TAF7	74.63	145.002	86.6602	106.287	109.649	75.2407	92.6763	136.473	95.7029	86.445	85.2307	319.981	89.4926	77.0292	236.351	452.962	161.88	99.1334	82.4112	111.765
ILMN_1655765	MRPS21	1711.71	2376.85	3225.99	4058.72	4074.22	2637.12	2476.02	3061.9	4365.04	3128.19	823.837	1845.28	412.661	4159.96	4524.21	1628.86	2092.67	3745.87	3015.24	1519.09
ILMN_1756439	SCRN1	76.2918	110.5	89.2652	110.1	84.1217	87.9573	105.214	119.562	203.194	86.8529	65.168	88.3945	91.6443	86.2506	106.644	866.164	67.1542	117.998	80.7556	97.7385
ILMN_3227563	LOC729255	386.999	554.082	942.761	886.557	341.039	650.726	1010.71	782.178	908.78	343.638	61.0983	769.499	339.285	809.123	1058.3	727.101	276.875	758.537	514.318	1227.44
ILMN_1689389	SF3B5	862.695	1743.43	1133.82	2237.37	1522.55	626.426	2452.57	1277.43	2176.48	1808.78	917.685	1436.41	292.902	1872.08	2719.15	326.808	1086.47	2115.84	1419.39	2099.71
ILMN_1699598	AP2M1	2093.91	1753.32	3550.66	1930.04	2017.24	1463.78	3286.5	1028.55	2893.71	3445.91	1667.35	295.627	1914.33	1856.24	2188.95	1765.97	440.749	2098.22	2160.72	1256.46
ILMN_2214197	TP53INP1	82.6527	98.9319	94.8456	102.55	89.2018	78.7675	103.57	86.3167	149.719	82.7534	62.3873	81.4487	828.357	89.9575	119.113	303.355	59.5734	166.427	87.1345	89.9565
ILMN_1773080	OAZ1	2378.38	5503.82	2465.08	7713.26	4768.23	4772.46	4956.45	3666.12	3680.94	1814.2	1405.14	2070.62	2681.22	766.806	5738.68	3432.58	654.466	5388.65	1054.26	3553.99
ILMN_1718672	NHP2	1040.74	1627.04	1404.95	3189.65	1867.23	2159.23	2224.12	2030.59	2172.6	1564.41	532.243	1607.15	562.242	769.73	2098.18	772.569	969.235	2140.15	1892.58	249.563
ILMN_1704477	COX5A	1273.65	2714.74	2518.08	4920.27	2063.98	4287.96	7171.53	5170.12	2656.12	2358.33	2091.65	4655.4	1082.77	1297.09	5078.65	525.021	1985.75	4094.02	1600.45	3222.39
ILMN_3220792	LOC728658	1136.8	1035.41	621.151	4234.69	2319.36	1660.49	1815.77	3514.81	1618.03	3423.52	1499.11	4933.42	4884.76	2721.09	2010.49	2148.86	2395.14	1175.87	2833.07	4009.44
ILMN_3297317	LOC728658	880.831	834.025	375.374	2855.79	1631.7	1093.58	982.043	2206.25	1492.65	2276.16	984.28	3598.35	3507.68	1833.08	1349.06	1452.37	1530.45	771.435	1838.74	2513.36
ILMN_1712390	CUTA	1666.54	3159.37	5089.1	8593.85	3585.61	4091.06	6261.21	2299.76	3988.14	2048.12	2457.01	3712.5	588.638	1102.35	2980.93	1509.97	3870.21	3608.73	4222.42	3023.12
ILMN_1782417	LOC651064	487.001	663.3	938.956	941.835	303.054	719.236	1121.72	734.83	1111.43	362.141	64.7545	938.998	401.482	866.087	1066.39	838.523	243.512	1087.25	423.635	1357.67
ILMN_3304130	LOC729236	889.739	456.005	315.336	662.807	518.155	504.533	548.993	687.599	572.592	1357.11	989.24	1074.85	1487.62	1289.4	477.689	1466.42	1080.28	413.171	913.815	1515.07
ILMN_1915501	HS.257688	84.4528	154.347	1203.84	111.862	98.3726	90.0619	318.341	101.197	116.229	103.062	68.4117	87.8274	97.4861	84.2341	108.006	85.0805	70.3921	97.0074	84.9464	103.223
ILMN_2365544	NHP2	1252.41	1735.05	1579.03	3693.13	2535.31	2446.2	2834.04	2233.67	2386.11	1867.79	655.27	2082.36	600.468	992.36	2334.17	819.478	1204.3	2655.86	2055.75	263.338
ILMN_2173611	MT1E	2408.87	2776.11	2234.68	4020.17	2459.53	2175.54	3513.22	1937.77	1909.59	2601.08	1162.89	989.663	2317.82	1491.29	1480.48	176.141	882.641	3397.5	1834.37	2173.9
ILMN_1689327	LOC730534	308.443	315.68	854.107	1176.25	252.539	639.608	593.147	307.237	256.51	473.012	144.234	278.7	929.55	421.29	1213.22	198.964	472.014	926.024	106.126	275.487
ILMN_1664608	INPP5A	81.6418	198.598	97.2211	111.243	105.182	83.8366	389.078	89.4275	165.451	535.34	67.694	236.569	93.6264	80.904	431.073	214.522	68.4299	105.151	78.993	422.654
ILMN_2363065	RTN3	288.09	92.6183	405.123	930.776	101.419	86.6965	103.52	234.752	167.509	156.015	94.2787	84.6631	96.3781	144.519	91.8243	185.673	91.8414	200.035	76.8409	192.756
ILMN_1654289	ELK1	213.087	90.4289	93.1064	345.194	118.896	486.181	227.152	83.2639	92.1664	84.7631	169.759	85.9806	174.744	81.8138	208.724	80.7484	304.653	207.778	81.778	96.0159
ILMN_1763837	ANPEP	79.436	272.341	99.6981	107.577	84.4787	89.4084	237.586	120.275	188.16	94.5363	61.9721	868.064	98.4107	93.9476	103.669	81.8533	66.7206	253.161	83.4834	305.122
ILMN_1651828	CCT3	792.253	2361.06	755.871	1264.61	1038.93	697.064	2366.45	1543.46	1360.77	1551.76	763.63	1383.76	335.379	1353.62	2184.29	462.13	157.737	2185.2	1234.45	2247.89
ILMN_1726752	APTX	383.64	127.314	102.773	128.813	363.726	156.165	187.579	103.894	808.068	109.625	57.8623	90.7435	95.9953	80.5936	100.477	88.4654	83.0508	106.99	96.0362	103.156
ILMN_1796490	GRINA	304.224	412.025	214.352	1317.74	753.089	462.908	297.972	682.482	1585.25	278.757	157.571	480.028	1001	1058.39	465.702	213.124	224.943	931.599	650.885	244.712
ILMN_3234116	LOC730382	602.16	872.947	1354.17	1281.72	640.486	1069.27	1477.02	953.374	1406.05	500.166	67.5099	1314.94	461.517	1100.67	1519.19	998.491	357.054	1440.78	724.62	1948.77
ILMN_1699610	CCT6B	76.8538	89.6205	93.9926	114.605	86.4399	89.1578	106.404	1470.93	106.055	100.4	67.8478	85.8441	114.068	82.3521	116.207	91.3827	72.9307	110.595	84.0232	91.0236
ILMN_2382990	HK1	1286.49	705.91	4385.24	2805.11	2053.29	3151.63	3611.55	3686.94	2414.22	3394.23	1645.37	1125.12	3396.44	417.05	1340.11	1364.33	2653.18	5120.3	2755.88	1364.74
ILMN_2366388	PRDX1	2308.33	3071.98	3814.81	1515.88	1227.97	2470.84	2922.29	1533.4	1507.77	2865.37	242.624	1690.25	441.87	2109.53	3505.52	1417.61	1890.79	2125.95	2854.16	1110.26
ILMN_3305949	LOC730246	841.055	1309.66	1540.91	864.776	1633.17	570.855	2987.69	407.879	1899.9	1727.85	250.114	1291.07	242.659	1036.18	2467.54	720.092	691.618	2139.85	1840.33	1518.87
ILMN_1674394	C20ORF3	416.931	1673.34	1139.83	775.597	397.866	533.89	379.937	694.671	1827.76	850.039	178.163	1005.5	1051.44	647.022	3895.51	1737.26	282.155	1054.84	750.892	1260.51
ILMN_3236637	PIP4K2A	91.4063	114.978	110.323	122.173	228.808	103.303	109.878	113.435	109.828	109.546	66.0658	104.796	103.279	87.4882	124.534	91.5222	73.5397	108.569	1394.42	115.582
ILMN_3251341	TUBA1C	2425.82	1534.4	2585.42	4548.28	2713.66	662.175	3367.21	1829.6	1919.83	3130.43	274.543	1098.86	1184.24	1871.61	3698.95	391.904	1624.27	2454.28	2008.71	3816.96
ILMN_1739325	LOC284023	78.2202	102.246	133.326	105.93	84.0661	82.2057	530.451	84.6726	102.847	87.5309	67.176	85.3092	93.3112	84.8962	358.946	89.3721	549.085	96.4829	75.1613	136.999
ILMN_1704750	LOC647000	529.113	662.7	937.429	1131.71	389.525	225.208	1726.04	396.197	313.89	1259.32	266.17	882.539	1351.05	187.028	1054.25	301.875	168.927	1606.91	962.589	761.137
ILMN_1653599	ATP5D	791.798	868.529	893.815	3153.43	1082.19	860.044	1649.49	476.11	1159.93	1303.55	246.696	1221.41	184.745	664.517	1242.67	403.04	543.052	1141.98	252.756	2216.84
ILMN_1738347	RNPEP	152.194	254.026	543.05	335.193	730.112	671.811	1223.51	778.89	905.461	1282.72	120.758	295.025	1132.23	998.385	478.32	429.038	240.675	1148.92	172.54	542.206
ILMN_1744713	PARK7	1790.74	1742.09	2814.18	2335.44	3710.05	2035.95	3650.58	2536.05	2971.2	4782.34	1659.6	3572.73	2996.4	2487.95	4012.59	2335.07	131.092	2865.26	2506.01	1865.64
ILMN_3242166	LOC651397	648.861	1083.97	1263.63	784.703	1267.13	1745.82	1610.74	809.448	1562.3	1361.14	439.767	1125.81	859.552	932.714	1662.99	338.196	406.994	1354.13	1335.99	112.703
ILMN_2192694	EIF3M	389.443	308.694	319.391	518.309	287.067	581.869	789.248	599.096	493.668	599.151	129.89	516.173	111.318	99.5882	732.331	109.53	167.671	408.306	127.466	907.922
ILMN_3266606	FABP5L2	644.093	1071.57	795.711	1075.21	1769.16	1278.93	2761.31	319.112	1445.02	1672	898.042	1078.67	356.934	445.681	2452.42	1630.02	222.147	2464.07	1842.14	992.427
ILMN_1810953	LOC653496	69.457	378.368	110.72	1474	98.8347	91.4391	122.896	114.328	128.241	136.935	63.1486	108.365	130.617	85.0542	107.237	82.7745	71.0674	272.91	223.785	99.3982
ILMN_2048811	NUBPL	115.324	224.399	905.967	142.332	109.79	89.2993	1011.97	111.303	105.529	128.006	141.808	101.455	124.919	114.849	127.556	94.6336	80.8035	237.037	103.156	151.265
ILMN_1821517	HS.508682	1317.98	2152.48	4894.11	2043.78	2937.65	3718.92	3457.17	2507.48	6874.53	1879.43	362.457	1146.1	606.251	1133.66	1995.2	1619.51	423.537	3530.14	1246.52	1510.95
ILMN_1820787	HS.573264	224.716	102.335	100.777	109.947	91.9538	90.6311	118.045	97.2164	105.791	100.178	69.4116	96.3315	107.966	95.1572	112.866	82.1783	988.645	117.095	89.655	107.998
ILMN_2142554	NENF	2535.7	5014.89	4863.3	4759.49	3351.59	3101.55	4694.92	3655.08	4593.05	2458.1	135.638	3372.56	2029.58	2729.51	4172.31	2523.5	2287.78	4872.37	2787.97	4592.44
ILMN_1696302	FABP5	638.568	908.252	801.588	1006.78	1279.11	1199.44	2216.51	242.325	1259.49	1668.31	601.237	946.146	301.295	291.49	2558.53	1277.19	184.481	2038.81	1161.76	892.217
ILMN_1809957	AP2S1	1494.53	1202.44	3160.67	5351.99	1412.77	2229.37	2650.3	1810.17	2729.86	2047.47	149.242	1184.42	2005.49	1460.33	2215.4	1547.12	269.574	3177.7	960.942	957.62
ILMN_1762725	EIF3L	2851.36	3156.54	955.798	3489.14	2902.79	3923.12	3302.06	2563.88	4201.63	3903.12	2188.37	1366.18	5265.34	258.684	3706.95	2124.6	726.168	3391.44	2569.7	1862.26
ILMN_2186597	RPP21	534.315	2617.64	1585.63	2825.69	736.959	1905.97	2436.48	1029.61	1265.11	680.939	78.7929	1063.31	1322.15	1921.68	1833.62	950.439	1310.97	1636.9	1240.59	1337.4
ILMN_2379469	EIF3B	1420.71	1906.71	755.456	1552.9	987.275	2013.11	2580.45	1019.12	2249.33	1406.18	164.585	1254.26	454.132	378.117	856.033	1144.75	165.483	1412.28	1347.72	1599.78
ILMN_3266128	LOC100129553	388.147	302.384	155.404	1094.38	594.606	551	411.087	1071.18	615.993	1125.14	602.449	1676.4	1765.57	1102.1	628.969	823.344	776.92	263.961	688.475	1154.61
ILMN_3210741	LOC642956	250.074	436.923	260.253	544.766	608.017	518.515	965.817	158.486	603.809	797.007	323.701	91.4003	243.378	136.265	1032.38	244.832	116.129	796.459	810.783	198.08
ILMN_1666004	WASL	116.11	108.868	128.874	112.731	87.7998	82.0915	129.034	86.8467	94.1081	149.127	63.9872	382.779	223.943	81.7434	123.834	85.4874	65.4008	97.922	1125.74	93.8922
ILMN_1691131	LSMD1	646.309	921.988	1159.52	1503.17	487.83	854.802	1147.49	434.207	954.956	1443.9	773.802	300.391	452.915	379.132	638	429.083	753.65	1940.71	1076.87	105.642
ILMN_1656274	PRPF38A	85.0571	89.4648	97.7886	106.91	87.8838	83.3979	102.001	84.3372	94.5503	99.4846	70.7419	92.7331	98.0449	1599.12	104.691	84.7307	67.7035	98.3253	89.4355	94.524
ILMN_1800261	TUBA1B	637.178	910.546	297.747	2067.67	909.578	330.814	2693.48	969.105	358.637	1309.02	632.099	516.667	2465.49	206.569	733.187	397.344	429.754	936.088	236.326	743.716
ILMN_2144088	FDFT1	829.939	563.596	2285.42	1427.45	2824.18	724.064	1727.66	1230.84	1101.89	920.028	220.547	279.738	358.452	1725.89	817.617	937.398	1196.49	1853.46	2589.03	2199.68
ILMN_1712950	PFN1	1059.21	817.203	1243.21	523.789	716.052	1005.7	1023.17	637.064	1602.14	709.312	75.8107	317.097	225.145	1184.23	1049.27	542.132	176.321	1444.75	1099.73	571.244
ILMN_3241136	RNASEK	1111.35	1568.16	2685.75	2208.31	1211.47	1285.61	2381.81	1154.45	2042.44	1950.91	627.929	1271.35	123.241	1749.12	1807.28	468.369	490.289	2178.6	1375.97	2806.99
ILMN_1724367	NDUFB1	81.0444	92.9789	96.591	104.86	89.1605	87.3014	102.908	1040.5	99.3568	88.3368	68.5667	585.088	96.7592	80.0539	111.446	88.1439	70.9553	105.405	84.0767	94.6863
ILMN_2058141	HMGN2	328.333	330.474	841.816	1568.25	234.04	693.135	707.523	346.254	308.997	415.785	146.537	221.095	1086.05	643.437	1444.7	187.147	548.931	1407.89	117.219	260.592
ILMN_1751530	GADD45GIP1	689.485	855.268	2792.68	2174.53	571.864	1844.04	3404.05	2340.03	2106.36	3186.79	145.239	1426.1	1301.38	1477	1979.47	893.941	252.009	1659.34	524.973	2409.39
ILMN_2336781	SOD2	1236.97	994.573	2959.48	3700.28	1504.44	2159.23	666.261	962.098	1621.38	2903.47	1933.43	4205.47	2029.62	2963.84	3113.67	4088.59	398.252	485.606	1291.12	2522.33
ILMN_2184049	COX7B	1075.23	1717.12	2685.45	2531.14	1449.33	1925.3	2883.92	2000.4	2191.87	2124.24	1085.05	1777.39	112.741	1583.68	2965.56	1395	537.731	2326.96	2160.41	921.873
ILMN_1711606	PRDX5	4034.59	3450.75	1607.27	2466.56	2790.67	2805.31	3501.68	2403.99	3964.31	4241.69	2354.33	1426.9	384.584	1479.08	5432.7	2097.56	570.614	5156.9	627.771	1129.44
ILMN_1812191	C12ORF57	1270.2	1977.2	293.812	1687.2	278.188	1813.82	2010.84	1035.08	1468.19	1379.13	448.232	216.822	2334.22	946.775	1146.72	625.184	231.722	1921.11	1299.4	1440.04
ILMN_1660577	ATP5G2	1613.76	1637.85	1946.07	2918.21	2084.51	1791.87	2480.13	2941.66	2151.6	1609.99	514.141	1048.87	134.342	1485.37	3159.8	1016.91	579.506	2015.67	2433.62	4120.38
ILMN_3258628	INPP5K	88.3162	106.323	113.023	221.419	91.9491	126.277	148.921	96.0021	106.581	98.7136	62.2323	101.509	154.369	95.2475	114.977	81.343	71.1938	563.466	1502.18	101.794
ILMN_1807106	LDHA	2119.72	1759.23	1599.53	2854.16	2010.66	1537.49	3281.73	1849.99	1905	2456.81	274.122	1557.5	2660.21	1334.8	1872.24	709.333	2500.8	3183.4	752.866	190.662
ILMN_3239895	LOC100134053	72.6667	381.744	114.913	148.284	96.435	231.918	122.681	143.061	181.12	108.293	69.207	275.079	1856.49	296.998	132.017	96.9928	71.411	140.264	111.285	150.151
ILMN_1787567	TSC22D1	75.1681	103.663	401.026	173.211	247.796	264.175	334.155	100.621	208.129	94.6864	65.2008	408.751	93.1077	203.603	1235.48	79.7096	231.012	118.171	81.7374	451.086
ILMN_1811367	MAT2B	92.0749	190.522	135.344	338.325	92.3872	393.359	121.313	444.246	121.026	451.126	72.1577	94.9865	467.574	86.6481	145.908	89.6953	86.9793	122.89	228.252	1186.22
ILMN_1713124	AKR1C3	637.159	1360.59	1058.88	1653.24	820.559	528.665	3117.26	1688.17	1893.09	2450.02	178.594	3671.82	317.337	2521.93	3531.73	1267.87	341.805	1932.49	1405.9	1511.49
ILMN_1707783	CCDC72	1192.33	1478.71	2294.5	2737.52	917.15	1562.04	2561.52	1635.68	2477.49	879.073	72.2886	2302.97	668.264	1845.8	2403.86	1839.19	413.779	2239.18	1129.99	2800.26
ILMN_1739497	GTF2H5	86.0437	308.546	118.195	1157.59	277.975	189.981	976.001	234.994	338.351	289.543	89.7463	90.179	360.125	125.018	862.535	270.371	76.2604	772.86	111.54	112.234
ILMN_2070052	LOC613037	83.3595	332.429	126.868	158.567	100.325	98.1528	124.526	144.771	902.702	202.623	78.9443	133.245	146.969	208.201	114.603	100.454	75.2594	376.116	1185.38	105.308
ILMN_2371590	DDX17	623.437	1586.56	1217.67	1219.3	541.965	722.102	1158.43	349.86	763.942	3569.8	474.006	1061.8	1550.99	319.425	3139.69	145.369	300.763	1303.11	648.407	320.412
ILMN_1697218	MED22	77.454	546.467	88.0197	113.133	208.688	89.3698	101.683	93.9857	176.335	95.1739	68.3501	84.4319	103.82	83.6165	102.634	1265.07	67.2185	105.374	90.466	99.2344
ILMN_2118472	C10ORF58	232.403	192.152	166.598	580.999	1391.02	1196.42	507.344	217.308	187.954	203.031	185.556	101.456	349.151	406.6	1017.15	237.204	155.126	823.135	1031.38	444.071
ILMN_1749709	NDUFB11	2572.37	2228.86	2548.39	2904.69	1255.53	439.637	4156.75	2575.84	4109.69	3190.89	1610.91	3082.53	1079.5	1850.67	2816.41	237.004	367.392	4135.08	1335.02	2706.77
ILMN_2114720	SLPI	1614.88	1507.94	2047.45	2732.53	2689.29	1972.77	1791.01	1902.82	2797.43	2086.04	547.097	1426.9	96.0857	1461.94	2447.98	701.179	1068.61	2822.02	1913.48	2772.09
ILMN_1790797	VPS28	1766.64	774.343	966.311	1112.67	1197.9	1777.13	2884.88	2198.9	1971.51	2126.03	1034.02	1829.72	1430.58	1425.73	1886.15	84.2631	666.24	2343.83	2634.19	3073.33
ILMN_1788955	PDLIM1	1364.04	1077.42	1127.58	1146.67	1402.06	909.265	968.096	1166.58	1103.4	758.455	104.685	984.543	1614	93.5302	2337.24	407.059	244.338	1193.02	814.371	1574.14
ILMN_1663512	COX5B	1095.51	1458.68	1260.4	3380.13	1475.27	849.823	1613.85	400.563	1633.03	1216.88	628.013	677.674	130.351	979.861	1867.99	393.661	171.926	1671.72	1815.09	2239.22
ILMN_2300970	ETFB	1696.03	1180.06	1757.31	1719.85	3097.42	3128.56	3671.64	2715.95	2543.38	3743.59	826.605	406.793	209.072	853.4	3054.73	1926.98	335.784	1895.35	1409.39	1053.71
ILMN_1741096	FDFT1	424.801	311.107	1328.15	1008.16	2007.56	610.161	1262.59	246.757	547.061	525.413	178.295	161.685	260.886	1342.98	509.02	734.945	849.706	1400.18	1848.3	1561.02
ILMN_1721022	SHC1	1420.45	2240.73	818.597	2559.65	3000.09	1225.45	2568.27	1615.85	1724.64	704.917	331.908	328.759	936.799	2654.08	807.045	485.599	172.757	2305.84	3270.21	2715.27
ILMN_2383975	PRDX5	4367.23	4209.49	1762.59	3430.27	4397.95	3690.8	4129.79	2967.44	5296.19	5442.85	2736.45	1584.11	334.732	1891.02	6347.87	3025.74	651.251	6097.76	689.381	1667.87
ILMN_2407799	IL24	82.3107	99.3288	111.315	118.771	94.8421	92.3448	107.02	1946.56	101.449	90.6568	61.8292	86.1983	544.066	92.1737	109.663	86.9231	70.489	104.519	87.5203	109.166
ILMN_2366391	PRDX1	1698.59	1752.86	2604.17	1134.94	859.102	1746.3	2292.48	1189.44	1231.92	2006.18	222.295	832.834	100.752	1629.75	2248.99	1182.29	1163.15	1813.86	2465.65	1066.5
ILMN_1664861	ID1	546.186	909.815	546.891	982.776	1031.06	127.462	708.628	826.459	1495.49	739.078	140.635	871.347	108.487	1216.95	268.957	918.327	317.346	848.746	268.313	1598.79
ILMN_1690802	TRMT112	181.398	628.829	650.648	109.443	637.097	539.934	341.179	134.24	272.47	618.16	68.4301	95.1731	105.762	590.686	501.449	91.177	108.65	621.638	454.327	154.113
ILMN_1685774	LOC647340	385.876	1447.89	1000.73	1681.95	1384.94	476.575	1808.77	736.705	426.941	1377.58	103.112	1282.5	346.501	410.915	2464.76	2059.96	105.357	1419.14	920.59	833.266
ILMN_1690586	HNRPA1P4	288.446	335.717	788.79	407.286	686.657	343.577	921.375	137.143	1040.5	1053.33	74.4951	262.717	146.193	148.032	1127.54	237.873	79.2912	797.759	574.844	1273.86
ILMN_2373515	HSP90AA1	287.868	1007.86	203.951	757.773	2176.13	669.098	2734.16	1478.02	1316.05	1368.47	325.257	1735.16	2385.51	1653.15	2321.12	329.441	269.777	2255.39	305.426	1697.8
ILMN_1749868	FAM171A1	85.8986	95.5747	103.91	115.967	91.0777	275.122	123.297	100.2	361.735	99.9824	63.1338	85.8431	2414.14	91.5641	105.345	107.484	72.2586	100.313	89.2373	105.645
ILMN_1712678	RPS27L	1329.09	875.02	1750.06	3438.3	1295.46	991.378	2508.27	1839.29	3988.83	1841.16	300.232	1720.99	152.617	1938.99	482.102	2455.22	1960.7	2215.07	1952.63	1583.44
ILMN_1655418	CAPNS1	901.277	1237.35	1568.44	1500.4	1635.03	570.474	2210.73	1010.5	1684.43	1725.29	421.427	2362.78	2591.57	2268.32	1618.24	126.356	391.801	2905.53	807.298	219.879
ILMN_2362832	STAG3L1	90.9731	173.608	105.861	406.622	144.379	127.398	558.333	152.586	130.616	115.046	80.7651	702.291	127.434	150.407	251.08	136.989	79.0227	176.72	902.677	1461.44
ILMN_1662232	DCTN2	2973.05	2942.05	2604.29	6124.58	4014.41	982.598	5015.26	6003.99	2607.26	3040.11	252.487	2353.94	4634.85	1322.69	2979.07	476.281	3452.27	6361.52	1377.9	8968.48
ILMN_1778457	IL18	746.662	351.753	187.925	1828.16	1085.11	125.809	494.402	942.236	2268.65	1789.07	339.241	1392.17	1190.54	523.386	349.569	640.025	1064.22	1539.24	1392.27	609.036
ILMN_1701749	UQCRFS1	851.737	1879.5	1285.31	1551.21	1456.03	1754.74	3975.93	1730.13	1793.81	1294.89	1024.01	2399.43	104.308	2870.19	3189.2	399.067	582.865	2670.73	1672.3	3710.28
ILMN_2117330	NDUFB2	2103.71	3110.38	2884.37	2563.32	3491.83	3223.22	3480.82	3089.73	3582.62	4564.57	839.935	1891.34	108.132	1839.96	4273.42	2846.93	2043.2	3692.76	1088.33	3393.2
ILMN_1674385	YWHAQ	141.78	472.902	186.984	219.846	939.59	230.293	496.746	300.158	1327.92	906.055	134.45	205.543	447.833	627.426	2009.08	211.464	88.4961	1117.69	705.096	120.456
ILMN_1781580	BRI3	850.008	2409.38	203.161	2946.46	1578.64	680.196	2643.1	1104.18	1151.95	1451.98	818.867	1428.67	100.342	1679.24	1833.77	1150.5	1016.15	1852.49	1192.73	2454.49
ILMN_3184502	LOC100129015	492.124	442.604	2322.06	2693.15	1276.32	1872.19	2444.93	1298.41	1606.25	713.715	607.049	619.151	288.246	156.869	1406.21	1946.25	108.867	1172.15	625.954	1444.39
ILMN_2146761	FABP5	534.593	838.959	462.23	1098.71	1418.8	1070.29	1927.56	313.621	1170.22	1732.43	565.83	89.7832	412.844	180.553	1943.81	565.502	250.152	1974.72	1578.74	373.749
ILMN_1784602	CDKN1A	1217.54	3617.7	378.178	422.954	2249.16	3128.67	3183.8	1340.07	3316.14	987.658	288.725	3886.29	775.864	1418.32	3438.45	2145.03	1735.3	4538.12	2789.8	3856.88
ILMN_1726410	APRT	2000.5	1468.09	2286.33	6210.65	2307.36	1397.3	3043.24	1458.19	2952.88	3172.01	1596.89	2143.31	93.5031	1084.06	1529.92	795.988	1454.75	3517.87	875.347	2336.17
ILMN_1654609	TIGA1	429.921	587.187	1087.26	376.854	627.176	294.556	456.158	210.632	517.28	1208.63	62.7468	107.974	923.66	1416.42	1397.06	367.512	276.731	826.166	601.479	2808.68
ILMN_1706057	CS	2029.48	2065.78	3960.29	1818.8	3999.06	1293.99	3490.31	1300.95	3209.34	1187.97	1202.47	1279.66	2029.16	1197.82	3850.04	1891.13	112.874	2310.12	215.012	3493.66
ILMN_1751975	ALOX15B	240.688	285.59	1622.97	1567.14	451.912	381.54	329.479	2204.94	1500.2	202.835	128.123	1510.05	831.928	509.81	1411.15	125.452	230.319	679.738	1036.2	396.774
ILMN_1726456	SLC3A2	1069.76	553.697	2520.51	2034.72	1436.89	2019.11	2073.31	1351.8	2779.03	2218.48	68.2113	466.498	611.865	2447.41	492.743	947.695	1613.48	2523.8	634.225	1951.6
ILMN_1789342	NDUFS2	2022.31	2737.93	1500.12	5395.97	3096.75	3573.07	1687.44	2049	3179.33	2685.33	974.748	1507.63	93.6266	1492.25	1261.46	1180.25	548.739	3596.51	1368.79	2341.7
ILMN_1806607	SFN	1720.15	1109.56	2186	2974.72	2068.27	2227.62	3257.81	853.393	1099.43	2944.21	274.818	1855.6	95.7719	962.385	1939.84	1972.89	2049.63	3098.94	1932.05	1849.61
ILMN_1727332	ATPIF1	331.959	805.869	1323.71	1278.06	1020.87	2300.49	1679.94	730.548	761.55	543.862	300.127	425.166	299.673	304.639	1884.71	87.854	66.6209	1249.91	871.188	814.244
ILMN_1782633	BOLA2	1430	1277.46	1191.67	1846.16	1438.86	1565.83	1660.87	795.246	1432.53	755.806	313.291	1821.19	97.0128	888.821	1338.41	226.727	113.142	1564.69	362.425	875.041
ILMN_1736597	TKT	2416.06	2705.28	1682.37	3401.96	2361.88	1720.54	4635.56	1104.18	3903.26	1377.45	1047.2	2973.65	98.0596	1527.4	4698.9	1962.51	1625.63	3527.03	928.051	4290.01
ILMN_1679209	HSPA9	404.946	1781.85	588.953	98.5186	1734.62	870.765	795.587	391.238	922.947	1335.92	874.754	814.459	257.358	626.53	3799.73	198.146	533.557	1313.61	1010.88	757.29
ILMN_2170625	LOC389286	131.314	486.308	589.148	826.955	2329.98	643.287	1559.26	867.794	1613.18	169.363	62.3499	1169.54	538.201	908.673	678.783	700.97	218.026	1222.2	289.153	1990.7
ILMN_1675239	NDUFA7	1102.49	1796.35	1633.48	1940.08	538.72	741.43	807.805	565.748	1719.48	1739	374.123	931.396	505.972	713.119	416.954	86.9958	1063.58	942.914	1012.33	114.07
ILMN_3307648	CS	1732.25	1465.74	3560.76	1411.83	3956.94	1007.06	2962.53	1184.36	2321.14	906.249	1076.4	1132.04	1722.62	982.241	3485.8	1664.88	94.231	2200.7	186.209	3338.56
ILMN_1720373	SLC7A5	928.76	1091.07	2635.4	1659.62	1890.56	2492.05	2600.99	789.47	1002.86	3803.58	753.472	1821.19	185.627	952.237	263.902	338.102	550.781	2338.9	1531.86	4427.13
ILMN_1711566	TIMP1	1152.65	2668.78	3554.35	556.335	4436.86	1221.95	3173.29	3932.77	4475.02	2347.43	451.248	1281.14	257.691	466.454	3017.31	819.317	1395.08	3317.41	1293.63	5913.97
ILMN_1725169	INTS12	70.6168	747.84	97.7126	110.23	88.6964	83.5446	456.028	389.201	96.2906	92.7611	67.3211	82.5052	97.1414	77.8634	652.648	121.553	475.396	250.339	537.323	96.8179
ILMN_1668369	CDC37	787.356	1211.31	481.254	2215.87	2886.77	124.449	2052.11	713.052	2289.64	2167.15	438.051	648.589	529.928	2515.48	2365.65	1658.51	175.13	2217.18	2864.26	921.701
ILMN_1725241	GSTK1	3811.52	1975.59	219.857	6238.02	2912.71	2029.64	3762.86	1385.59	4611.15	3917.08	853.432	3960.95	435.426	1517.96	5480.02	4079.79	3609.76	4908.35	2272.64	2041.83
ILMN_3248882	KIAA0114	796.101	878.387	1862.56	339.993	1539	694.574	2153.54	465.62	2215.49	2801.36	917.453	2315.3	168.994	717.361	1612.38	198.451	477.292	1526.99	410.903	253.067
ILMN_2228710	PDCD5	1058.82	661.135	261.095	813.841	345.661	1082.86	556.105	590.273	675.325	708.774	115.588	1090.18	1581.2	137.09	1605.05	162.668	156.158	493.629	134.787	95.3708
ILMN_3305304	POLD2	999.493	276.202	881.781	145.594	554.814	879.43	1368.44	552.915	531.032	774.549	67.5496	724.05	96.0454	303.707	728.018	209.82	67.666	552.764	160.324	867.03
ILMN_1677305	PVR	99.3198	102.21	777.253	2388.41	104.318	94.0885	136.908	105.162	102.985	236.597	76.9834	100.663	116.947	642.262	113.909	78.7302	65.4518	118.236	82.2312	120.504
ILMN_2049303	DCI	785.656	419.098	1479.41	594.592	480.664	925.837	1848.02	642.76	706.124	772.648	216.802	1065.04	85.7658	295.039	112.07	122.732	721.692	1227.69	234.631	410.341
ILMN_1700109	PTOV1	623.233	1810.91	2093.03	2836.87	336.733	1508.43	3101.75	2787.64	2595.69	1531.16	124.776	240.594	1681.93	408.511	2053.11	1122.57	135.842	1924.21	737.1	979.94
ILMN_1779735	C7ORF59	3473.08	3677.77	3181.56	4221.52	2404.08	5535.25	5756.46	2777.01	4012.95	2784.33	587.487	2571.86	2711.31	1177.5	2798.37	85.7403	1664.19	4765.83	1311.16	3570.27
ILMN_2166865	ENY2	625.292	1630.01	492.686	320.485	1524.44	266.62	550.565	121.438	874.519	1634.76	201.858	417.225	229.916	286.298	549.954	2034.94	73.2476	321.884	1158.64	350.449
ILMN_1746252	LOC391811	3024.28	1446.87	2791.54	917.178	2618.35	2769.71	4756.33	1894.79	1691.54	3538.55	118.72	3161.03	200.433	1351.21	3174.68	664.233	941.851	1548.59	1272.23	3250.9
ILMN_3209832	LOC100131801	233.218	1772.6	695.203	1020.49	1069.13	805.131	1913.51	2730.21	3539.94	1090.12	700.763	1408.01	122.022	113.166	761.393	580.971	588.895	2667.23	773.208	1099.94
ILMN_1701731	AKR1B1	1751.54	733.206	2231.27	1773.45	1869.47	2961.85	1903.78	998.6	1980.13	1012.74	559.08	2244.27	107.687	228.844	3265.81	3049.86	326.941	2683.19	1374.6	1766.75
ILMN_1804854	CTNNA1	925.757	204.906	1289.59	813.723	1289.96	1518.41	474.122	696.322	588.276	188.39	196.114	495.092	135.64	150.319	1739.76	1938.28	601.206	2567.72	403.265	1181.65
ILMN_2345837	CLTA	1139.85	1058.06	218.501	3093.54	757.683	2406.15	1921.88	1476.35	1156.51	1818.24	61.0099	578.524	689.082	619.617	1861.57	238.867	179.505	1406.68	495.499	2449.71
ILMN_3243890	NDUFA2	2077.77	1178.43	1912.63	4001.13	1483.61	3458.1	3155.5	1468.86	2591.15	2477.49	1016.37	1871.06	98.9691	690.663	2308.41	1403.97	149.524	3269.65	1229.47	2367.52
ILMN_1669113	ATF5	77.8572	98.2097	129.878	113.435	91.9032	1812.48	143.578	87.9135	214.324	96.1656	66.8965	97.7306	815.538	87.6485	886.924	81.6424	62.3817	169.856	85.139	338.81
ILMN_1751571	RAD23A	383.57	362.809	128.019	365.654	380.414	523.493	1767.54	2318.98	171.222	540.704	112.781	1817.33	114.987	133.096	492.885	139.483	297.374	283.07	882.998	454.189
ILMN_2381697	P4HA2	182.914	658.403	1901.98	2926.6	1845.92	1923.91	1364.35	191.595	2135.06	1878.09	209.794	1320.08	2495.02	108.612	2357.86	686.042	624.108	1639.22	1132.59	1596.37
ILMN_2371055	EFNA1	115.375	268.489	360.294	518.272	1008.72	1327.75	350.8	88.8372	304.996	498.374	203.217	463.938	91.1595	689.995	173.487	814.801	61.4678	272.412	78.6195	88.7822
ILMN_1693836	LOC653344	75.8928	299.462	93.8464	102.728	80.7699	78.4337	461.85	816.592	496.271	86.7507	60.1957	80.688	93.556	910.524	94.9759	80.4659	65.9491	760.178	85.5084	91.549
ILMN_1693287	POMP	880.008	464.506	2254.25	3918.8	1061.11	359.098	2780.01	755.949	1349.76	2286.05	666.06	747.562	1354.73	367.676	3587.55	508.781	1575.34	2605.91	152.307	166.997
ILMN_1720998	CA12	270.503	231.864	1605.79	2821.35	560.485	335.334	520.279	786.958	1525.6	123.67	216.029	132.978	1457.76	561.746	995.164	535.59	304.19	1393.48	2203.82	159.768
ILMN_1751956	MGST3	1166.75	398.978	2578.77	1338.43	1863.13	2444.09	2394.29	270.891	2410.9	931.756	991.901	1766.58	91.6775	182.118	1873.33	1039.3	816.988	1442.79	922.656	1483.42
ILMN_3234997	MAP7D1	137.565	742.982	541.512	1671.4	275.054	306.252	1156.57	270.899	1009.58	221.123	163.326	114.17	1281.96	163.322	633.554	129.154	774.02	1360.64	90.0855	100.747
ILMN_1664798	GRHPR	870.649	2182.91	152.292	2473.11	1872.88	621.476	1120.68	441.444	627.058	845.876	469.211	1749.14	118.068	152.517	252.364	650.756	156.832	1265.46	352.973	1163.15
ILMN_1741133	NME1	336.013	950.351	1684.5	5144.65	2062.16	3006.56	2611.55	2794.01	818.726	1131.72	179.033	567.563	102.223	1466.75	2649.76	1897.45	719.988	2212.32	1752.75	682.973
ILMN_1690982	DDT	2580.06	2783.11	4758.38	3935.31	1631.37	3813.81	4720.72	2900.19	3551.95	2713.54	327.069	2544.91	96.9236	1778.33	2161.66	723.854	2308.23	3563.67	844.112	2467.31
ILMN_1676091	LOC388275	330.514	396.75	977.621	415.995	806.813	385.382	1138.08	161.047	1129.15	1291.96	63.7527	295.793	103.357	159.958	1248.37	651.117	65.0743	1410.36	639.456	1818.51
ILMN_1719316	TMED3	3793.88	2231.98	3373.28	501.17	3963.55	2925.26	4099.45	5782.04	2298.61	5342.48	415.42	3134.45	266.144	1476.1	5216.62	7216.55	1976.37	5261.56	6125.48	3545.53
ILMN_1658464	GTF3A	247.846	811.993	159.906	260.828	228.549	95.423	392.677	1927.55	667.504	1294	933.672	2117.24	1059.87	134.455	551.781	379.556	1022.57	910.178	810.135	439.298
ILMN_3249618	LOC100133477	86.5616	216.921	1152.91	623.979	110.224	270.927	1044.89	797.695	553.406	887.786	70.0364	100.188	111.683	795.955	783.094	78.7662	814.682	826.079	276.637	252.869
ILMN_1712708	TRIM47	111.647	438.419	108.88	1884.83	585.353	615.833	442.787	144.223	1266.71	837.854	160.791	668.684	91.2893	280.423	1009.26	757.505	66.6606	744.423	171.269	89.3211
ILMN_1716093	KRT10	417.398	105.493	947.099	355.239	445.092	528.692	1010.28	885.847	969.907	710.377	381.191	210.08	116	551.108	2649.99	1834.25	75.2671	1727.34	158.043	252.867
ILMN_1679195	C20ORF24	2286.48	375.925	292.226	1235.45	2039.78	3950.53	2585.11	118.572	3559.15	2763.15	605.179	816.479	369.848	666.594	2571.63	1308.18	411.294	2972.42	1271.73	2148.06
ILMN_1665035	KRT14	936.759	2546.7	3425.06	2402.49	1287.28	1162.65	2983.23	1974.68	1707.99	3688.3	1032.6	1644.37	89.31	1816.67	1068.1	111.623	850.739	2844.7	1399.32	1819.93
ILMN_1710758	RNF20	146.711	84.3891	87.768	103.472	89.1388	76.406	554.675	1314.42	101.935	86.5225	123.067	602.995	1326.68	113.473	314.18	75.9285	62.4898	375.408	78.8781	89.3573
ILMN_1671374	C19ORF53	1068.66	3154.8	3756.76	4769.78	4648.48	1580.29	4958.79	3629.07	4515.03	3231.42	704.765	1226.46	96.6644	408.044	3327.9	933.137	493.529	3846.24	2091.35	2517.48
ILMN_1759729	NDUFA8	1068.58	569.7	1078.6	1529.09	1084.73	1537.45	1070.29	1647.56	583.271	782.642	153.156	175.441	86.0345	325.046	2068.5	1471.66	83.6662	533.443	202.623	1978.63
ILMN_2338323	CDC25B	1414.62	960.563	635.517	4663.42	2086.7	750.933	1665.78	150.435	1755.89	1892.81	342.107	582.264	322.703	243.293	989.963	116.105	626.868	2801.4	1902.84	3353.85
ILMN_2387599	C20ORF24	2473.09	403.713	273.676	1284.05	2090.69	4310.78	2772.67	106.742	3388.87	2940.86	746.959	978.869	441.994	931.883	2960.81	1399.19	421.606	3169.18	1268.38	1985.21
ILMN_1655154	PTBP1	1486.55	2603.73	984.26	1301.41	1399.26	1341.29	1245.32	1861.89	1455.55	1969.95	142.409	387.505	6503.3	186.28	489.425	1411.73	1565.31	841.124	173.093	3782.31
ILMN_1712432	PSMD2	914.694	1310.59	1047.65	633.954	1606.12	2288.86	1428.88	1017.44	1497.94	2406.1	167.269	1648.73	1219.63	2322.38	1619.01	90.0987	214.409	1319.38	83.5598	1884.43
ILMN_2220283	HNRPA1L-2	401.67	403.281	1182.8	513.45	755.947	437.603	1070.7	179.332	1168.41	1482.88	62.1642	817.19	85.4802	141.535	1351.31	514.426	67.1474	1599.02	754.512	2022.38
ILMN_3236112	TP53TG1	517.985	1490.3	633.52	4140.78	1492.63	1763.89	2613.36	2603.75	2634.78	1957.19	71.8146	912.359	129.851	879.404	944.785	580.422	142.581	1710.14	1827.78	2145.3
ILMN_1783695	EPRS	1051	270.274	967.481	977.826	877.357	2335.63	562.453	124.711	742.483	1061.08	866.612	612.745	95.6037	105.04	386.458	282.706	369.994	1597.27	92.4589	1020.65
ILMN_3240247	NOP10	94.5072	261.095	1653.72	759.682	371.028	393.76	1847.79	1100.2	817.647	1100.15	63.5004	131.343	1209.41	1239.23	891.962	75.8366	1231.12	1066.47	351.325	371.969
ILMN_1711174	SPRR1B	311.585	718.466	244.543	304.675	711.721	397.699	1726.86	1421.27	976.018	1439.94	364.955	467.993	250.37	129.187	1460.81	86.6661	63.4884	1893.41	843.081	93.8403
ILMN_2370091	NGFRAP1	1425.47	1576.73	1258.22	2419.94	1403.57	465.982	626.226	1065.46	939.945	1293.23	138.127	103.375	1557.74	345.36	1965.27	132.798	100.006	881.985	481.68	132.966
ILMN_1788874	SERPINA3	976.277	1374.65	1853.78	406.217	1477.85	5046.75	6088.98	2414.52	2758.1	1521.69	2100.65	3249.31	97.2951	2579.53	3121.98	1921.02	1044.11	4687.86	928.241	602.414
ILMN_1801442	KRT81	890.023	948.139	2707.2	2308.69	219.82	3162.12	2826.85	1681.06	1010.16	1764.54	64.7636	238.693	629.385	537.094	1933.23	774.316	130.548	2142.48	721.347	3238.68
ILMN_1703650	TNIP1	973.338	350.145	97.3958	2987.84	571.681	813.775	673.667	1338.67	1539.88	499.287	342.271	1172.77	94.3076	246.914	1640.8	1163.78	74.8911	1338.96	938.403	2176.9
ILMN_1706118	HN1L	82.8379	107.331	91.3243	923.431	602.214	377.207	142.105	92.577	105.316	1542.16	74.0339	96.6069	1599.99	83.8929	112.766	95.9799	69.785	99.9008	84.6586	88.0868
ILMN_2116714	SLC39A1	1258.46	374.305	227.101	782.906	1883.74	1888.6	316.827	1589.13	1005.67	150.339	780.578	622.152	859.171	82.1216	894.529	566.16	267.542	2678.28	2647.06	233.48
ILMN_1790757	ADSL	658.468	416.156	1216.62	2074.94	368.101	545.466	2752.48	310.628	518.546	1159.01	593.677	3165.24	148.27	2323.87	1063.22	1148.14	69.6469	1539.84	1407.69	147.056
ILMN_1799103	SNRPB	468.473	3917.34	371.207	2199.82	2254.5	2328.8	3605.03	2337.08	2940.37	2228.47	819.142	427.668	1317.68	1970.63	794.654	231.325	300.01	3873.92	84.3533	769.284
ILMN_2179018	NDUFAB1	2378.95	920.973	722.567	676.302	1229.92	1342.54	3773.6	573.948	1176.12	1054.08	78.026	1165.92	205.867	180.25	1558.23	2277.37	76.9351	1985.35	661.795	216.257
ILMN_2367020	SEC61G	2579.78	2516.14	2098.23	3893.71	2184.16	1952.21	3029.58	2889.84	2041.13	2222.53	555.67	205.867	128.163	287.399	3775.38	3075.99	297.173	2861.64	4807.45	1797.51
ILMN_2402798	AP2M1	1940.84	1753.68	4038.22	2087.51	1765.07	1471.53	3113.23	1162.09	2818.73	3823.99	1698.62	92.6371	1961.59	1784.46	2299.27	1960.54	389.684	2217.08	2122.9	98.1247
ILMN_1683250	LOC440731	1425.41	284.872	96.312	1332.14	267.328	599.99	1922.24	560.488	412.204	1542.69	72.5299	241.08	1755.44	388.51	2342.32	93.6828	112.306	1478.97	850.812	1540.83
ILMN_1718132	ECHS1	1332.94	2033.73	2531.96	2778.14	343.432	1882.06	2954.35	855.043	2252.72	2701.16	1611.48	524.097	1490.96	906.379	1898.47	93.4915	67.2512	2340	2580.12	4325.3
ILMN_1666409	PSMB6	1129.76	2186.22	5345.62	943.902	217.687	89.7795	6342.54	4102.6	3162.11	3185.11	307.491	1474.62	1613.69	1599.35	5291.34	2440.53	1859.67	2702.17	2321.4	2404.14
ILMN_2348093	ATP5J	623.297	979.781	161.459	1897.41	2210.72	1250.54	2524.55	2491.7	1343.74	3277.73	135.485	2401.54	112.235	998.354	3961.36	2424.71	144.021	2579.94	1564.66	1344.71
ILMN_1815479	NOP10	99.9203	300.563	2209.4	865.524	353.737	488.022	2186.55	1440.36	898.661	1337.45	62.7812	123.462	1196.4	1429.95	1099.67	73.9629	1555.55	1260.49	414.347	380.01
ILMN_1716678	NPC2	1646.39	1906.09	879.129	3385.28	915.505	4235.02	5657.79	1276.04	2663.94	1271.23	419.525	3969.95	157.398	532.23	4438.41	90.6854	2343.36	4120.82	2044.51	1823.31
ILMN_2128128	SHFM1	1567.77	2214.88	1190.67	1363.74	2300.51	87.2111	1619.9	1735.24	1471.61	970.127	1075.05	884.301	86.2006	97.2799	1948.28	1550.17	307.856	2305.86	383.181	768.33
ILMN_1772929	ATP5J	566.912	933.979	150.244	1629.54	1978.08	1151.53	2305	2177.32	1306.07	3005.1	112.214	2217.26	94.9415	806.099	3509.33	2545.47	140.191	2610.76	1558.94	1325.34
ILMN_1715113	HARS2	167.18	650.077	2765.05	708.452	1922.7	86.4775	541.477	90.1479	109.453	323.15	321.462	87.589	586.231	513.496	640.193	88.3298	115.474	569.709	1208.57	1875.49
ILMN_1763080	QARS	2398.92	747.148	1744.2	3118.85	1559.99	1255.57	1696.73	2158.27	2199.64	1789.74	100.163	682.835	345.465	111.615	1905.23	128.058	787.339	3277.13	98.9764	1720.9
ILMN_1729801	S100A8	1765.59	2552.88	2146.16	1585.21	1142.92	1297.46	1353.66	567.867	1217.25	682.389	1833.92	1240.96	102.083	830.562	3581.74	614.103	988.82	91.3309	1298.1	102.762
ILMN_2222234	PRDX4	618.731	639.899	1902.32	2991.03	995.081	1345.2	3043.22	1839.5	2076.91	1905.64	71.0306	1453.27	105.065	279.675	1794.1	228.967	222.627	2442.07	138.334	3752.87
ILMN_1760320	GNB1	248.36	413.037	1611.03	2109.45	1052.06	84.925	2202.9	2133.97	1091.58	1079.77	63.1865	2091.25	134.95	344.318	738.265	146.515	149.319	2171.46	1666.01	247.774
ILMN_1746883	SAT2	1659.56	754.27	1843.57	130.079	2282.14	216.369	795.783	1000.7	1830.15	271.933	62.95	420.004	103.017	302.579	1197.8	783.131	194.031	2480.29	124.31	141.701
ILMN_1744649	PSMB5	922.347	1462.9	893.474	2722.53	2905.95	278.396	3620.69	887.625	2979.14	2316.06	79.5204	1490.18	2332.48	95.2013	135.94	2964.09	1211.6	3040.13	3022.55	1269.68
ILMN_1695576	MRPL24	1933.99	2243.42	1774.41	588.018	520.373	1598.5	2719.75	564.756	2500.35	420.185	69.3192	1369.22	105.694	84.0464	2072.35	1715.93	771.37	520.409	3944.31	2178.4
ILMN_1658351	FIS1	3008.24	4461.38	4902.89	3145.69	3061.23	2557.85	4527.27	2043.3	2615.27	5351.62	118.609	2631.17	95.5045	2301.18	3913.55	196.327	692.489	4612.06	1524.54	706.329
ILMN_1664956	SSU72	943.435	1389.88	2023.45	4042.28	4051.83	240.532	4653.73	3801.58	721.591	1942.31	1770.26	336.604	91.0053	356.834	155.424	1392.56	404.359	2848.83	86.7661	2152.93
ILMN_1756352	MAPBPIP	960.704	982.465	1249.52	106.364	2065.19	1811.02	2304.87	2091.69	2551.1	1977.91	79.2697	598.067	87.8676	112.992	3277.62	500.067	304.266	2507.75	1629.2	97.8744
ILMN_3236928	ROBLD3	1509.36	1491.15	1672.71	178.407	4119.58	1278.85	4633.45	4378.38	4200.94	5088.14	201.384	1289.1	95.8518	148.761	6641.48	1121.96	436.686	5466.07	2466.48	115.773
