# Supplementary material for: Nucleocytoplasmic transport of active HER2 causes fractional escape from the DCIS-like state
Source: Nat Commun. 2023 Apr 13;14:2110. doi: 10.1038/s41467-023-37914-x (PMC10102026; doi:10.1038/s41467-023-37914-x)
Supplement: Supplementary file 5 — Supplementary Data 2 [file 41467_2023_37914_MOESM5_ESM.xlsx]

## Sheet: 398386_2_data_set_7469035_rs05s
PROBE_ID	SYMBOL	PlusAP_10cell_Rep01_9256760095_E_AVG_Signal	PlusAP_10cell_Rep02_9256760095_F_AVG_Signal	PlusAP_10cell_Rep03_9256760095_G_AVG_Signal	PlusAP_10cell_Rep04_9256760095_H_AVG_Signal	PlusAP_10cell_Rep05_9256760095_I_AVG_Signal	PlusAP_10cell_Rep06_9256760095_J_AVG_Signal	PlusAP_10cell_Rep07_9256760095_K_AVG_Signal	PlusAP_10cell_Rep08_9256760095_L_AVG_Signal	PlusAP_10cell_Rep09_9256760008_A_AVG_Signal	PlusAP_10cell_Rep10_9256760008_B_AVG_Signal	PlusAP_10cell_Rep11_9256760008_C_AVG_Signal	PlusAP_10cell_Rep12_9256760008_D_AVG_Signal	PlusAP_10cell_Rep13_9256760008_E_AVG_Signal	PlusAP_10cell_Rep14_9256760008_F_AVG_Signal	PlusAP_10cell_Rep15_9256760008_G_AVG_Signal	PlusAP_10cell_Rep16_9256760008_H_AVG_Signal	PlusAP_10cell_Rep17_9256760008_I_AVG_Signal	PlusAP_10cell_Rep18_9256760008_J_AVG_Signal	PlusAP_10cell_Rep19_9256760008_K_AVG_Signal	PlusAP_10cell_Rep20_9256760008_L_AVG_Signal
ILMN_1714602	CD86	72.3716	88.2585	91.3751	92.4825	98.616	133.774	96.8923	70.9287	94.7698	105.995	89.0794	81.0421	86.8337	76.3646	188.125	98.734	103.905	116.932	111.165	119.993
ILMN_1681490	ZNF568	69.7337	93.6748	99.5096	94.5052	98.709	146.62	97.2705	79.7559	150.623	137.691	154.266	88.0468	104.68	75.7492	225.651	107.166	120.171	129.523	148.187	117.637
ILMN_2124523	METTL14	63.1651	88.5553	90.6787	84.2793	90.6829	120.992	98.4821	74.4754	243.935	124.811	90.4991	84.4044	85.2928	69.4074	99.3476	93.516	102.508	102.443	130.76	110.436
ILMN_1709101	AKAP13	71.8117	90.5258	89.4349	87.2607	94.5963	120.598	90.8241	69.0001	85.3968	111.309	219.136	81.9128	86.9727	69.9527	94.0653	92.928	90.7652	108.09	96.3931	106.735
ILMN_1742467	C6ORF138	70.9695	93.7518	94.8593	117.669	94.2895	120.132	99.5887	74.5952	104.015	112.019	92.735	83.6608	87.1256	76.4349	105.78	95.0998	101.99	377.147	111.239	120.441
ILMN_2322806	CAST	66.5285	92.9328	87.8409	92.1934	93.1955	125.621	92.6762	103.565	97.4145	137.652	97.1785	86.9134	91.6528	107.824	106.751	242.237	91.0218	126.754	115.537	107.865
ILMN_1712312	RAB11A	78.8491	90.8745	93.3988	91.0926	97.7251	127.029	196.318	153.041	134.427	111.972	102.467	141.302	90.7247	64.2051	107.252	95.0062	97.2067	130.27	141.578	107.522
ILMN_1770085	BTG2	67.3064	95.428	93.4852	93.519	95.767	127.134	95.5521	215.82	86.3533	162.11	98.3701	92.6266	89.8591	70.9759	107.963	92.3447	142.492	123.301	133.382	108.156
ILMN_1806502	ZNF165	67.4897	89.5687	87.5155	93.7763	98.8669	121.796	91.0681	74.867	166.429	109.787	87.5006	84.4186	252.969	75.3389	103.641	88.7543	100.625	110.845	128.788	113.524
ILMN_1690965	DHX9	68.6217	92.1092	97.9857	90.0446	88.7599	430.37	100.142	91.1332	108.367	120.688	93.8757	92.3271	91.7857	97.2004	116.772	100.642	93.5868	118.013	152.174	105.219
ILMN_3235938	LOC100133797	71.6585	104.51	98.0915	185.517	104.512	210.496	103.98	78.4355	107.905	139.802	96.8847	94.1996	82.142	179.475	109.824	116.929	107.109	131.605	122.125	103.625
ILMN_1656165	USP9X	66.5964	89.2924	96.7795	111.866	96.9537	112.285	201.418	73.7056	89.8527	103.863	90.3107	116.648	90.3569	64.8354	106.523	223.55	115.723	170.387	115.299	107.775
ILMN_1772998	LOC647436	63.9891	92.3354	87.7734	86.6157	93.9333	114.552	253.004	75.6183	115.839	184.376	96.9288	87.8708	91.788	121.606	104.273	93.6003	107.409	129.503	108.226	117.703
ILMN_1900734	HS.580797	73.9537	104.996	93.4624	98.6687	144.017	164.224	197.482	82.0669	116.684	138.211	105.916	112.137	184.452	119.063	145.616	107.366	103.51	133.621	133.942	324.56
ILMN_2232520	ANKRD28	70.8449	175.212	86.6717	109.11	92.3941	124.527	91.4551	75.0572	88.6301	292.555	90.4862	80.1787	83.3812	72.3746	98.3006	90.7107	130.227	252.429	117.829	104.396
ILMN_1739256	BAHD1	68.523	80.3032	91.0329	93.4895	94.7144	116.563	88.0514	77.3995	94.6047	109.096	111.494	76.6808	86.0765	67.637	373.708	100.346	100.573	134.534	115.267	141.765
ILMN_1787324	C16ORF48	71.6336	90.2819	275.181	87.8374	94.9837	120.984	92.7536	79.9674	97.6434	168.66	103.233	88.788	88.8294	76.9262	103.628	90.5365	99.5957	136.327	256.137	109.281
ILMN_1757693	C17ORF51	63.8989	86.7089	82.4631	95.1787	115.542	471.785	95.1518	79.9167	97.7855	110.883	97.0023	85.0509	91.7974	72.4497	104.178	94.7628	91.6801	120.654	147.574	188.893
ILMN_1777156	GTPBP3	69.9679	96.4931	128.31	85.796	98.5468	429.419	93.5806	78.5065	121.508	111.14	95.5769	88.0067	86.338	68.8553	95.165	97.5008	200.043	123.099	145.266	100.841
ILMN_2362902	RASSF5	70.8334	103.023	125.412	343.756	114.775	144.401	108.458	74.8395	110.022	122.065	183.896	88.3452	92.6527	63.3214	127.951	90.6906	115.1	138.697	160.093	134.822
ILMN_2338197	LINS1	72.5751	227.643	113.903	249.142	93.5802	116.904	93.6828	82.1022	100.284	125.532	101.434	84.8797	89.9159	68.995	110.784	89.9621	99.0427	114.315	166.393	120.703
ILMN_1794392	DDX3X	74.0384	170.187	114.088	223.663	114.268	131.9	90.6566	91.293	105.322	239.702	107.242	90.1705	113.417	73.2967	134.551	290.151	113.103	237.989	159.382	142.656
ILMN_1719199	TULP3	69.3891	86.8702	108.953	90.8119	98.6516	116.56	97.0286	73.7189	93.3602	107.632	92.4771	81.9996	338.898	72.9224	104.026	93.1665	112.104	114.199	108.514	98.8173
ILMN_1730136	LOC440389	67.2016	87.9828	91.6187	354.338	100.266	113.64	91.0401	74.6601	94.6185	110.26	98.8352	83.7991	92.3175	69.8393	108.63	94.8002	92.1544	110.47	111.095	109.569
ILMN_2379560	CDC14B	74.3196	137.756	92.6963	89.7145	92.1029	121.428	101.479	80.0312	101.92	106.508	90.8022	83.2627	89.8527	70.6069	105.446	314.653	180.94	119.245	111.525	107.817
ILMN_1780618	TMEM192	69.0786	89.2266	92.0942	92.4597	91.5286	123.033	94.4287	204.68	96.7714	113.822	89.2035	80.8621	83.7303	65.0083	104.146	89.1604	91.9236	117.29	309.561	100.114
ILMN_2320480	LOC400464	64.1096	87.9756	116.492	208.324	93.2144	365.181	87.6658	75.6319	85.8258	117.547	87.1553	128.296	112.58	73.8103	102.435	172.727	103.259	115.587	116.19	109.166
ILMN_1752631	CGGBP1	86.6851	351.455	109.179	90.7522	200.77	147.652	109.999	81.9972	122.847	132.043	85.7978	87.7976	96.7516	76.9078	112.126	98.5128	108.406	149.527	131.646	118.035
ILMN_2294274	S100PBP	77.0415	206.004	110.496	101.918	101.11	145.724	100.611	74.8666	106.095	133.173	94.2606	85.0468	116.301	232.51	105.197	97.7361	104.507	131.068	144.833	117.575
ILMN_2141030	LOC641522	75.5045	93.7847	104.297	96.4718	94.2221	127.434	422.741	81.6843	109.53	124.833	105.401	96.4989	97.2167	66.2262	110.325	115.624	108.03	152.911	170.014	107.085
ILMN_1811392	HMHA1	67.4118	91.6242	129.342	97.7096	108.431	113.885	96.1277	254.997	112.062	125.551	126.917	84.4608	86.8191	69.7433	111.114	83.4281	109.301	259.006	118.03	98.3745
ILMN_3244019	LOC647886	235.15	90.2467	90.6654	99.4489	94.6588	115.424	91.7532	75.4604	96.1269	109.869	94.4935	81.9468	90.1016	68.5546	104.484	94.3615	189.803	129.432	136.423	114.108
ILMN_1819805	HS.426929	77.67	111.04	100.555	101.417	120.427	126.821	104.452	73.9785	95.1982	131.129	101.122	92.2068	223.812	73.9718	113.424	111.901	161.61	480.592	160.268	117.824
ILMN_1740764	CHD3	81.719	93.8216	195.478	135.958	98.6954	143.629	116.774	103.398	205.394	124.853	85.5081	138.632	91.079	121.828	245.619	116.609	217.687	127.985	276.447	114.221
ILMN_2148452	BCAS2	67.1793	94.5098	95.0812	107.78	129.31	136.82	101.604	99.6183	188.446	297.152	90.602	82.8533	133.487	205.762	128.919	109.924	96.4533	122.882	134.532	115.552
ILMN_1731175	XKR6	141.277	128.627	133.719	161.088	119.091	370.189	110.006	87.5237	158.43	153.773	90.1938	93.7715	89.6428	200.914	128.176	96.8952	119.222	129.774	142.696	219.054
ILMN_1707434	LOC653778	75.2901	105.672	95.55	159.109	94.5201	143.762	106.721	70.4307	118.683	283.622	104.937	150.126	160.981	81.5548	96.8811	90.9918	118.864	136.354	201.669	387.716
ILMN_1740429	FTL	800.308	1462.95	2047.03	1309.92	2871.36	2500.02	2959.78	2094.27	2121.56	4077.42	2713.83	1672.25	1666.31	1182.39	1463.77	1862.81	1849.67	4170.12	1813.86	4922.36
ILMN_1750100	TUBB4Q	182.441	326.789	236.945	180.715	422.341	532.881	376.969	209.484	423.883	404.96	342.008	333.564	370.752	138.613	441.765	172.331	394.51	164.91	454.104	436.119
ILMN_2241775	TROVE2	73.4524	314.875	139.257	89.071	215.493	247.456	103.149	78.3816	98.3739	106.232	90.1342	86.3262	86.9948	67.0388	106.805	89.6474	113.48	132.9	157.694	163.568
ILMN_1810289	FER1L3	66.0881	92.8593	93.5905	89.7059	206.467	279.891	89.874	227.176	86.6089	157.252	83.034	75.8019	130.788	66.6448	99.7418	113.966	95.582	131.288	110.529	108.56
ILMN_1672717	C10ORF57	67.4642	90.2531	95.1902	92.6789	92.6874	115.612	117.421	142.219	91.1746	107.863	91.1231	87.5605	77.6925	65.5228	429.005	91.5668	129.777	150.945	153.817	114.619
ILMN_3248975	PPP4C	78.1361	84.9165	101.098	95.2914	97.6355	171.328	91.0961	94.8982	93.9711	116.731	96.2942	102.865	96.1707	289.131	106.478	89.796	100.986	115.531	116.242	112.312
ILMN_1675472	LOC644799	73.948	85.2124	95.4118	103.774	99.0326	128.995	91.1055	75.2264	94.3217	126.31	92.8248	79.5661	81.3212	72.2196	97.272	97.1958	105.292	632.198	112.488	111.634
ILMN_1666967	BRP44L	73.6979	114.401	86.6432	97.1392	109.651	209.896	297.644	70.5114	94.7741	117.549	98.2913	86.0904	89.008	74.4338	110.59	283.62	106.45	221.96	114.926	106.911
ILMN_1761120	TM2D3	69.2425	118.561	98.0791	98.7781	314.02	121.69	180.323	116.48	92.9783	242.865	123.526	78.2657	173.923	66.6874	152.444	91.6063	106.894	199.701	137.403	294.249
ILMN_2410965	MRI1	68.526	159.771	114.114	97.6642	374.692	205.109	93.3264	78.3894	81.1246	104.573	163.882	77.7532	91.2597	71.0845	98.4991	88.119	96.951	131.915	137.4	99.7697
ILMN_2245686	GYG2	145.406	103.164	115.835	103.623	104.112	318.946	102.558	81.226	119.15	323.068	102.702	99.0523	158.957	227.626	112.389	113.329	132.266	198.914	271.322	124.239
ILMN_1730907	ZFAND1	68.6481	92.3532	94.3916	100.047	97.7312	125.958	478.336	79.5581	97.9521	106.218	96.9473	87.1497	85.6741	89.2924	102.108	90.2472	103.324	118.621	125.511	113.414
ILMN_1710906	RNF145	79.9251	132.278	91.6611	89.2184	92.2757	562.976	95.1025	76.173	92.0352	292.786	96.8383	138.576	108.556	65.879	100.83	112.629	97.1451	119.749	125.548	162.296
ILMN_3242315	SNORD3D	68.9895	77.9861	147.697	82.1857	88.8759	133.365	91.2354	72.9099	98.4303	423.054	87.9252	77.6948	83.372	72.2293	202.305	88.5802	94.6615	204.677	130.135	281.797
ILMN_1723494	SIRT2	69.7905	93.5588	239.973	87.5087	203.203	148.702	87.1399	77.8728	91.5841	260.555	194.059	85.1229	115.288	76.4253	315.787	81.0034	101.708	202.522	195.93	123.866
ILMN_1737170	FLII	136.649	105.735	173.93	215.604	90.7184	112.229	166.612	71.6626	122.077	113.841	113.516	99.6043	172.444	64.766	98.9486	322.103	150.856	128.989	153.024	162.899
ILMN_1699576	CDON	73.5059	80.3841	92.0137	92.653	110.616	127.659	522.749	83.1925	95.0317	125.344	128.361	101.969	96.4458	74.636	109.975	109.202	103.654	146.961	120.43	127.13
ILMN_1784534	SELS	73.2938	87.732	92.2417	89.8655	96.2503	116.523	94.8268	80.2283	512.483	120.569	108.371	89.5868	90.2692	81.7497	118.04	90.5898	94.0244	114.472	109.408	106.101
ILMN_3199780	LOC401076	82.0428	105.802	143.433	83.9519	99.4855	269.035	88.6752	68.286	169.226	111.201	160.183	81.2927	81.1994	77.4947	96.9676	89.1518	160.76	173.117	117.098	475.563
ILMN_1859584	HS.306876	66.6346	88.0473	94.3219	92.7709	94.2762	112.963	94.6417	82.1106	92.5604	108.403	90.0581	80.6592	91.3309	71.4652	101.894	91.5512	94.1795	687.226	114.793	107.526
ILMN_2350421	C19ORF29	88.4025	105.665	93.9911	197.538	89.5611	280.709	98.7149	72.2754	217.998	96.7785	85.8042	82.3918	178.636	71.1346	98.8275	91.014	296.43	115.793	153.003	108.329
ILMN_3226663	MGC26356	389.532	987.244	333.443	433.04	533.229	543.558	476.196	356.754	643.76	1169.08	465.802	344.061	513.195	281.367	428.387	628.784	886.644	1609.17	1457.43	533.331
ILMN_2258383	BAX	370.007	244.636	273.169	231.28	266.397	390.369	218.89	176.439	510.354	632.068	282.94	381.667	225.469	222.787	312.144	628.371	566.985	1002.34	685.046	490.455
ILMN_2184184	ANXA1	69.6845	93.0342	88.3204	162.187	88.8675	166.481	129.408	151.634	268.865	338.324	82.8534	152.718	109.338	72.5765	253.934	105.532	96.2537	113.491	117.587	122.611
ILMN_3237779	TMEM184C	69.2662	171.358	95.5314	86.4418	324.656	170.081	108.314	101.421	198.108	263.721	87.7931	79.8328	82.3957	112.44	241.558	92.4255	104.803	117.482	115.315	165.641
ILMN_1800020	GART	73.7164	100.595	118.946	102.172	536.546	119.845	106.545	77.2811	101.333	101.809	94.0222	85.3942	91.0661	71.2768	115.186	101.156	99.4961	156.553	173.618	123.995
ILMN_1876924	WNK1	173.092	87.4225	119.506	93.6239	92.4173	116.804	110.192	78.9959	111.446	120.123	296.851	90.3563	94.6137	66.0193	107.766	97.5031	183.062	353.165	141.214	120.464
ILMN_1729167	EFTUD1	73.4628	88.0711	84.6876	101.686	92.4813	118.278	85.4892	76.2022	89.6526	347.225	317.859	141.85	80.2558	70.9415	107.078	95.8031	95.5012	115.531	112.067	96.0561
ILMN_1719749	PTGES3	64.7851	116.536	104.626	132.603	89.5865	406.649	85.9741	68.2933	143.91	150.654	152.353	271.947	164.466	82.965	108.806	219.718	94.4796	202.118	122.346	109.739
ILMN_3239574	SNORD3A	67.3525	83.9252	172.699	90.8336	90.0325	130.543	93.8636	75.0047	103.956	491.614	86.7041	79.9494	81.2373	68.3159	179.661	86.7922	100.019	217.469	179.357	258.646
ILMN_3240943	LOC100133772	93.2643	154.818	128.618	310.032	120.533	155.967	97.1896	108.68	139.242	148.807	399.059	105.577	130.323	73.3903	127.014	115.933	265.079	150.163	282.884	140.307
ILMN_2182531	C18ORF55	113.572	88.9105	195.709	234.305	99.05	377.145	91.8526	117.407	99.7855	108.978	105.075	73.2141	104.223	71.2875	108.181	228.115	93.8831	119.855	126.752	214.739
ILMN_1729294	RNF130	73.243	89.853	84.4236	94.6419	96.7162	117.809	137.408	361.359	84.6635	104.161	90.2388	94.0656	87.8999	66.8029	100.999	87.7672	90.528	108.418	106.97	102.799
ILMN_1753608	TMEM131	70.62	159.534	83.6664	88.6188	94.8672	600.235	84.9336	155.556	89.059	111.1	91.5846	80.0946	81.4301	68.0228	142.941	92.4293	103.614	142.106	147.014	98.3137
ILMN_3298582	LOC728873	67.2476	97.4784	118.746	86.2387	92.3569	383.081	241.186	73.9481	177.059	123.977	192.237	134.708	161.092	209.918	100.654	106.422	147.2	158.126	203.19	105.35
ILMN_1728965	C11ORF57	69.1282	85.5429	128.11	502.679	93.8028	116.955	101.19	70.4805	142.698	121.021	129.378	80.3818	90.7561	67.3183	114.639	99.9801	123.928	228.693	165.168	108.643
ILMN_1764596	MPST	68.279	84.0786	91.1582	84.4718	91.0472	631.744	94.4056	95.0503	155.076	106.651	88.776	80.212	172.258	63.4739	87.4676	78.9924	84.7246	116.757	122.734	140.235
ILMN_1735930	KLF2	77.6099	115.357	117.58	93.9553	133.982	195.846	615.363	123.272	121.834	151.708	116.012	86.0889	95.4896	72.018	96.5659	119.514	130.503	137.405	162.894	138.746
ILMN_1768311	LOC728888	74.4169	219.727	131.396	94.3853	97.7714	127.472	99.2374	78.4534	96.3901	624.135	100.417	92.4708	86.3763	72.2428	162.87	96.2022	96.4229	130.355	143.135	111.506
ILMN_1776213	RGMB	73.7075	83.2183	113.795	92.6436	387.693	114.809	218.338	77.9014	115.171	101.612	87.2336	75.0701	172.711	68.9414	95.3302	106.009	92.3248	115.984	215.59	100.012
ILMN_1743995	ALG12	76.832	364.338	206.066	179.066	97.5378	132.707	104.912	114.995	281.759	109.218	104.909	87.9058	89.3434	72.6243	105.638	102.375	97.498	130.121	161.042	170.061
ILMN_1788268	NAPG	84.4596	518.456	184.754	93.2176	123.784	141.074	112.31	97.5078	94.6948	108.354	113.226	100.017	94.0437	73.9617	101.719	94.9701	100.474	135.124	125.544	119.245
ILMN_2323979	WARS2	69.0812	79.2929	92.1614	96.394	88.7352	114.787	101.501	297.552	90.2809	225.501	89.2765	79.2958	87.9768	70.9025	94.4106	222.476	192.695	166.011	114.201	115.267
ILMN_2382121	OCRL	72.9224	92.8993	88.3214	87.9517	98.3242	504.359	321.865	77.4148	96.9207	103.491	125.067	159.738	94.8873	65.6388	103.887	100.81	134.008	119.316	111.467	108.679
ILMN_2112730	SLC9A4	66.5789	80.929	115.044	82.3078	88.118	119.513	100.244	75.5158	168.823	101.818	100.651	345.362	80.7809	63.6029	116.668	95.9465	116.719	377.108	168.924	98.5875
ILMN_1697639	OGT	89.4071	154.5	170.931	268.402	88.6232	265.33	241.448	79.1121	140.181	396.401	143.196	76.6973	81.7828	69.6458	103.359	90.0012	86.9488	170.709	127.86	100.478
ILMN_1722900	EIF4A1	4222.47	4738.4	6016.39	5806.85	8078.84	9721.89	6573.99	1248.27	6143.83	8528.46	6010.07	2237.88	5549.31	2027.59	4015.12	2446.62	6688.11	7957.69	7235.67	5188.49
ILMN_2355168	MGST1	74.9061	263.722	136.939	170.067	165.769	576.207	269.543	123.53	145.878	367.289	135.772	99.6232	122.531	68.1408	264.937	285.062	89.7599	177.397	154.909	181.054
ILMN_3241034	SNORD3C	64.4676	76.7757	178.201	82.0833	85.3303	125.294	99.761	65.7526	100.88	490.209	87.9047	78.4195	76.8133	65.768	206.444	80.6525	84.8463	192.053	150.393	267.149
ILMN_1712936	C21ORF66	70.2865	87.1736	93.1305	89.4112	95.8168	126.903	92.4173	75.7365	95.0702	99.5543	87.0984	82.7394	91.8156	373.794	102.523	125.421	92.8968	121.175	100.838	126.199
ILMN_1757845	SPIRE1	119.753	105.221	104.872	91.4356	520.047	122.616	101.087	166.626	107.266	104.541	118.346	118.546	95.9633	73.1093	152.98	96.8015	161.849	240.89	130.224	165.349
ILMN_1815666	ATP2A2	68.1217	90.8269	90.8722	88.7605	85.3876	144.874	90.6627	73.6466	85.0952	307.771	108.794	78.6899	81.8831	70.164	171.275	481.941	106.772	127.575	111.755	149.869
ILMN_1759954	PTMA	97.956	157.729	108.235	103.812	100.134	289.328	102.012	88.0505	265.304	322.879	100.948	93.6334	134.113	64.5251	537.834	159.583	105.208	150.878	244.586	287.764
ILMN_1693430	NME1-NME2	69.9466	95.0181	98.5689	197.062	99.5622	142.695	209.114	119.25	210.889	182.98	95.8433	104.018	126.351	87.2564	133.679	611.029	115.524	159.62	153.805	146.907
ILMN_3284119	LOC399804	68.8885	375.726	140.722	117.855	117.193	207.486	131.888	124.197	140.925	497.157	121.399	189.703	207.223	199.01	213.494	253.023	139.3	238.431	166.311	462.727
ILMN_1683792	LAP3	88.6788	112.594	104.705	122.209	95.7273	907.778	95.9922	137.908	100.748	119.75	94.6194	120.883	94.5747	70.2309	108.192	100.065	98.178	128.981	138.801	105.612
ILMN_2151368	NOL12	63.8182	83.7073	613.902	104.717	91.5608	115.866	86.7213	75.7983	100.458	111.634	98.1937	82.5432	90.6307	66.8405	103.542	93.9117	89.7502	132.772	129.007	100.787
ILMN_1742461	UAP1	100.993	182.764	112.695	450.54	86.899	149.208	93.6099	68.2031	144.589	234.599	162.886	84.3077	120.758	85.6911	384.67	117.833	111.545	138.96	175.228	122.393
ILMN_1744709	DLG5	116.505	181.896	120.291	95.2638	322.485	120.739	88.886	110.181	290.014	150.238	311.784	81.8319	146.195	68.1284	103.72	115.214	218.368	271.091	141.199	111.9
ILMN_1666004	WASL	66.7594	86.0255	123.196	87.6755	89.3173	158.493	90.3028	70.4549	91.0204	390.908	205.027	172.201	94.3998	64.409	99.9693	339.312	93.3728	205.737	204.379	98.5719
ILMN_1711516	ATP6V1A	94.1681	87.8075	89.9502	101.152	324.328	375.751	91.5812	80.9605	157.244	172.242	86.181	199.131	285.611	74.8491	233.603	99.625	105.743	127.806	139.758	101.901
ILMN_1775448	PFN2	73.7669	101.59	96.3613	205.479	90.0322	296.23	115.833	72.601	93.8298	134.737	480.504	102.923	91.6123	74.1607	95.0265	122.049	92.8449	161.875	139.399	305.987
ILMN_1679045	SBDS	71.2828	82.3561	90.9532	88.7117	97.2329	130.822	85.7769	75.4594	92.2041	114.399	96.2081	88.851	84.2194	71.8229	133.298	641.424	93.6557	132.693	105.14	123.145
ILMN_2404539	C20ORF30	134.6	106.5	105.665	311.921	103.882	155.144	92.0257	218.708	315.158	183.928	105.499	97.6351	253.259	80.5231	291.046	104.649	118.008	132.502	136.002	229.875
ILMN_1666761	PPP2R5E	70.3399	101.67	104.646	95.8792	100.503	183.866	94.9712	75.6663	98.4345	684.999	105.835	90.4535	289.538	67.3956	192.736	93.4697	108.142	141.897	144.845	105.47
ILMN_2047354	C1ORF97	76.0083	88.3335	89.6099	91.6398	91.241	116.99	96.4203	68.1534	94.1086	103.654	92.9452	84.6156	89.917	67.8919	739.332	86.0833	95.9559	118.807	107.09	108.276
ILMN_1710482	APLP2	66.7605	157.074	147.846	235.665	109.108	142.201	390.903	83.2118	104.7	196.052	111.493	140.235	97.7208	135.081	226.112	422.986	122.541	180.52	159.344	316.232
ILMN_2152010	CBWD1	78.6353	89.7184	106.028	196.53	99.8457	127.891	523.701	77.9609	135.095	159.978	106.176	86.5681	91.4332	76.9834	99.085	296.218	161.394	120.746	170.245	122.652
ILMN_1703564	DYNLRB1	65.0507	234.211	230.968	101.347	255.207	363.294	364.24	131.79	196.341	398.613	156.123	148.592	95.4726	68.8111	111.242	390.707	307.622	339.494	269.01	306.851
ILMN_2176882	ZNF69	97.9321	142.618	142.656	97.2247	109.466	232.972	101.47	150.08	118.521	168.38	143.012	625.824	111.223	95.755	379.411	152.736	138.337	277.393	185.944	178.52
ILMN_1782538	VIM	78.6804	149.261	171.564	674.885	192.554	172.33	145.451	104.435	151.91	154.406	137.795	107.882	164.039	79.3516	402.067	105.202	115.49	187.867	139.97	138.055
ILMN_1756006	ATG2A	77.0069	91.7813	106.644	89.0324	663.698	115.319	92.0019	88.978	184.031	122.368	96.686	80.6313	94.5658	64.1203	94.7311	88.4596	117.708	165.08	140.661	103.652
ILMN_2211950	SRP14P1	71.2148	200.713	218.467	101.238	411.005	183.886	137.266	162.793	312.062	362.9	97.3355	100.211	112.924	158.547	185.258	305.25	310.231	340.087	202.001	458.491
ILMN_1655614	DSP	190.288	343.655	98.0346	177.247	94.8376	363.642	95.5742	74.1629	214.883	159.635	110.148	105.081	263.685	69.1169	99.6385	85.6863	91.8965	191.572	127.163	191.582
ILMN_3200421	LOC641746	70.9085	89.8596	88.0942	86.7184	102.646	117.009	670.605	72.0403	97.7025	99.8306	80.0069	78.2203	87.1259	63.806	91.0635	87.4977	95.3923	110.996	117.585	103.569
ILMN_1682054	SRI	71.6136	138.44	146.255	95.4401	88.703	126.444	110.967	92.1449	88.9409	426.241	93.4231	104.073	91.3122	67.3107	123.879	348.862	97.1023	458.229	117.481	116.581
ILMN_1664030	RAB1B	66.8116	135.703	139.292	199.24	93.151	529.702	91.7368	71.6975	124.886	280.719	408.53	113.978	113.77	72.9241	124.741	230.82	93.52	173.15	156.001	102.459
ILMN_3289262	LOC100131261	71.6561	89.5474	83.3741	189.72	583.867	115.216	93.5981	71.8581	137.175	223.199	93.476	82.4424	95.744	101.717	89.0536	86.3667	103.123	136.745	119.097	100.009
ILMN_3204275	LOC100131859	62.165	303.519	119.479	138.678	186.752	318.895	89.8655	68.3373	111.817	154.39	385.535	80.6551	82.6105	66.3681	93.0558	84.6628	96.3878	203.442	107.084	103.163
ILMN_1691575	SNX2	68.8144	92.1551	103.187	364.692	92.253	118.857	101.783	80.031	91.9427	406.806	89.8447	97.8066	93.2668	209.032	108.978	206.706	129.72	160.789	136.727	167.733
ILMN_1684771	PGRMC1	77.1733	119.782	178.365	80.3469	113.298	271.585	117.384	140.448	196.242	509.685	99.0079	138.884	99.5231	214.636	228.457	266.29	121.299	420.043	136.592	95.8625
ILMN_1694385	YWHAB	104.734	117.678	127.391	136.544	474.153	783.872	234.154	135.6	138.064	273.87	289.243	227.022	129.403	84.151	138.65	282.942	102.027	338.901	202.169	166.002
ILMN_2041293	SQLE	69.7264	215.15	153.423	171.643	97.4345	423.321	98.0676	99.4663	137.708	446.106	94.7459	267.591	100.585	71.462	264.777	354.331	98.4009	201.714	136.578	180.44
ILMN_1748427	ZNF239	67.1085	90.0916	88.5678	733.243	105.311	121.413	91.9402	73.9037	87.0767	114.124	101.942	87.6057	100.309	78.6765	107.895	111.148	100.843	129.817	120.956	120.526
ILMN_1807074	MIF	521.319	1064.69	1483.64	775.843	844.033	1953.31	652.997	293.696	1334	1460.71	983.522	493.611	1006.18	168.104	680.798	522.544	1199.05	1102.38	2153.71	1222.51
ILMN_2315780	TACC2	64.1347	466.467	113.708	99.5903	93.5266	205.883	105.112	168.947	137.833	96.7568	261.508	120.845	82.5759	106.46	99.5308	84.1995	86.8367	148.321	237.762	119.224
ILMN_1730611	RTN4	72.2515	92.617	191.759	84.4385	349.933	119.21	94.9899	72.9504	221.168	457.638	80.1807	76.201	86.2309	113.385	99.8723	86.1061	95.651	288.144	145.614	121.358
ILMN_1746241	SDHC	87.6963	95.0768	99.3427	253.363	95.1645	456.168	232.978	203.77	173.166	105.288	115.105	143.353	119.338	85.949	449.613	117.296	163.16	444.46	169.156	93.6496
ILMN_2246661	FAHD1	74.8081	81.8224	120.124	88.2676	238.468	116.513	88.2407	88.2283	412.796	113.445	98.1534	243.4	89.1982	68.8966	109.14	85.5476	96.1436	112.178	244.119	327.134
ILMN_1736042	ME1	69.905	85.1503	90.39	91.1181	505.331	122.836	85.3148	73.9543	94.68	374.56	88.237	83.8597	81.6448	69.2803	279.585	90.9709	94.7583	152.474	125.164	97.1583
ILMN_2399896	SEC31A	70.0431	82.0597	144.101	101.29	97.6044	112.531	85.5066	144.792	252.849	743.912	97.4245	74.4741	89.6394	66.004	170.458	95.9724	101.045	105.383	122.726	100.193
ILMN_2087575	ZC3H4	65.3409	242.617	85.3639	88.4291	83.2465	109.057	87.0655	208.652	95.3689	109.932	184.074	249.174	106.994	66.804	101.491	290.638	155.721	106.844	153.226	102.809
ILMN_1714364	PTK2	78.8461	98.0193	104.267	102.12	579.849	110.961	369.083	99.6736	108.98	152.084	83.3163	130.571	100.774	64.1188	179.819	142.246	118.308	163.64	127.766	94.9364
ILMN_2361570	SNX14	75.3215	116.53	105.392	99.6009	122.23	144.66	128.115	233.784	152.486	169.549	543.31	176.754	101.483	72.9873	389.688	99.007	154.277	132.613	120.596	118.188
ILMN_1755808	LOC654194	177.542	130.574	108.063	146.641	160.437	328.071	368.686	281.242	206.94	184.244	259.437	325.387	224.8	319.125	260.075	396.919	129.733	163.607	143.552	476.873
ILMN_1740180	SNX3	85.6587	130.679	94.2366	244.021	408.352	671.996	111.793	79.4588	91.6031	141.399	98.3748	98.2297	146.3	78.9553	156.754	268.243	99.303	169.849	132.35	107.702
ILMN_1651680	LOC649150	86.7848	218.855	200.023	412.059	297.931	835.98	188.624	311.468	140.624	679.312	138.523	160.253	178.016	109.259	440.544	188.119	259.692	428.636	177.044	616.443
ILMN_1725121	XPO1	88.9889	205.692	199.911	182.436	102.496	202.223	98.5826	75.7495	121.626	127.582	95.6634	77.0474	83.1657	296.627	161.282	450.664	150.669	257.049	153.209	102.439
ILMN_1713918	CYTH3	77.1569	88.181	93.4039	97.2555	105.362	832.984	111.412	87.861	90.9096	341.77	100.859	203.487	89.1248	74.1353	112.073	236.772	102.626	140.979	109.996	109.965
ILMN_2325008	DHX40	72.5447	88.8572	85.0459	88.3307	92.1713	117.945	92.6254	78.7328	96.8381	113.167	102.135	93.0922	119.229	77.3779	106.691	547.135	100.669	120.73	122.893	481.573
ILMN_1782543	EEF1D	465.903	2713.84	3438.42	3540.14	1693.35	1243.99	3472.52	758.584	3683.3	3545.03	1350.73	2581.27	2842.86	1779.51	2482.78	2489.03	2800.21	2924.35	4667.49	3769.12
ILMN_2378670	SNX15	80.42	91.6059	131.585	136.559	199.824	117.929	280.843	90.1442	188.265	689.691	105.55	300.362	114.857	69.9484	311.086	91.7444	127.984	352.749	162.484	136.302
ILMN_1704094	PSMA6	78.5788	295.758	210.205	188.775	243.128	184.874	132.655	113.299	510.099	581.326	141.558	121.585	575.607	72.4546	189.399	111.303	158.077	299.631	228.133	354.278
ILMN_1803429	CD44	112.828	97.0617	214.03	287.038	481.463	289.566	123.792	78.6583	263.05	258.864	293.666	353.331	352.81	123.812	264.915	461.054	97.7121	165.844	218.264	365.909
ILMN_2174369	ELOVL5	68.7091	124.767	94.5013	159.875	99.6087	156.711	87.5636	227.467	79.7799	162.022	83.8585	79.1922	197.903	64.5776	89.1732	561.169	88.8113	165.99	126.749	94.3913
ILMN_1746393	TSEN2	66.8908	100.052	96.8545	95.6456	102.581	126.342	356.952	80.3488	92.1295	101.645	245.396	85.4079	88.7473	338.65	98.9976	96.3218	129.921	123.765	213.521	106.333
ILMN_1680403	SSR4	2370.15	1795.05	5148.78	3435.43	3251.81	5933.2	2510.61	1180.31	3121.23	2295.76	638.546	3286.39	4507.74	874.281	3962.16	2420.48	3199.91	4874.68	5754.57	5070.92
ILMN_1767422	POLR1D	1435.43	6398.33	3314.91	4317.79	2945.37	5502.49	5586.98	713.832	4951.35	7711.71	4819.52	4518.86	3712.41	760.963	4342.16	2690.58	4520.7	6919.15	4173.44	6100.33
ILMN_1732171	LOC652685	77.182	118.688	96.7659	134.84	90.939	113.033	522.882	73.7727	88.0703	530.556	84.359	78.1468	87.0674	66.4682	99.916	132.038	167.08	122.904	122.32	100.361
ILMN_2204876	FLVCR2	77.1708	87.1183	295.114	90.833	95.5131	145.919	136.856	79.6541	481.875	119.455	89.6639	98.8838	85.3145	69.137	98.8033	87.4943	107.955	359.251	150.043	425.337
ILMN_2355004	HMGN3	108.571	96.3796	240.387	87.685	86.8474	179.515	96.5382	112.296	125.158	444.171	167.154	83.0845	87.1534	141.123	554.149	93.1202	140.049	434.538	253.661	102.077
ILMN_1676393	ATP5G1	482.559	2350.04	2187.37	1784.88	1716.32	4269.83	3302.62	363.47	3305.14	4009.08	2033.88	1374.98	2453.99	570.192	1811.1	1865.86	2897.61	2694.76	3966.21	3122.03
ILMN_1717877	IVNS1ABP	106.28	267.088	114.948	90.9426	91.8701	557.175	97.823	89.8838	120.178	122.85	211.372	192.9	135.253	82.2994	117.415	457.527	98.6519	274.264	174.931	444.336
ILMN_1711543	C14ORF169	100.453	110.329	95.6714	85.7911	82.8811	105.42	185.483	454.121	172.443	350.002	129.434	76.54	80.1484	62.8082	219.452	80.2412	91.963	111.359	175.321	212.883
ILMN_3226807	NHP2	728.473	3201.7	3522.14	2575.83	2293.8	2311.38	4206.99	315.84	3169.5	2328.38	2001.19	2545.67	1967.33	1923.61	2318.77	1280.8	3020.37	3341.52	4917.64	3068.21
ILMN_2150708	FLJ45966	83.0089	99.1482	111.108	93.3736	106.992	137.931	1036.53	152.592	124.936	138.961	101.952	97.2721	156.587	77.7348	117.985	102.673	109.817	194.283	153.121	110.55
ILMN_1815184	ASPM	69.1072	130.298	87.673	89.8303	94.7945	518.675	115.621	71.8744	781.874	172.711	101.804	137.422	122.319	75.9725	134.247	89.6309	103.696	114.103	208.405	107.017
ILMN_2154322	SEMA3E	112.999	215.598	162.826	163.194	311.191	484.62	835.833	140.773	148.566	228.028	181.26	178.408	447.608	331.199	445.331	156.064	162.066	247.624	235.314	769.365
ILMN_1771903	NUP37	68.8212	94.6937	114.35	323.612	90.246	332.19	89.3013	70.8994	127.798	123.361	312.204	81.5625	263.821	90.4076	174.595	441.896	223.095	113.685	121.995	123.901
ILMN_1778488	WDR41	63.8235	82.97	88.1625	87.479	88.7314	926.138	359.03	74.172	83.8567	102.181	81.0764	79.3269	83.7739	64.4179	111.046	92.7808	83.8059	101.865	129.255	101.684
ILMN_1805665	FLRT3	79.292	434.995	235.395	121.231	123.364	522.508	132.891	74.4903	122.633	238.357	88.2008	82.9344	164.188	118.582	264.726	107.358	111.649	399.344	159.019	644.741
ILMN_2058251	VIM	89.2072	80.6141	271.817	384.982	108.986	115.159	302.822	71.9468	196.451	113.039	85.3564	80.2214	276.023	113.478	260.459	92.3221	90.1942	290.757	110.775	109.9
ILMN_1744649	PSMB5	354.405	3144.35	2712.93	2734.23	2788.18	6739.83	3207.53	1805.53	3509.39	4114.58	1462.67	596.442	2378.29	1027.55	3483.36	2874.19	3154.6	3955.1	3525.97	1903.15
ILMN_3239254	UCA1	74.4961	93.7305	112.242	88.3227	89.6671	129.543	92.0038	72.5861	94.3689	111.655	99.2641	84.4298	83.9132	73.4795	1139.22	100.719	92.6971	118.682	210.336	178.952
ILMN_1808226	RGS16	74.3533	81.0418	92.5225	83.8113	93.0531	116.525	995.183	79.8071	92.3349	104.372	91.3767	86.0426	89.1463	69.6904	101.188	87.1348	96.1967	115.279	110.974	102.611
ILMN_1701731	AKR1B1	2027.09	2251.3	2286.65	2448.41	2981.76	5154.29	1199.65	1102.8	2167.09	898.322	1753.12	740.553	1670.36	288.528	3193.65	2099.55	2761.95	3582.24	3027.72	1624
ILMN_1657111	C14ORF78	870.611	3752.86	5334.22	3565.94	1353.83	6162.9	1026.81	2138.44	1877.17	8368.77	3817.13	4756.4	3812.66	2376.25	5798.92	2094.13	3701.32	6535.52	6524.51	7047.52
ILMN_3190834	ELMOD3	139.267	222.886	162.071	91.1777	427.304	272.939	90.1998	68.1822	91.0274	117.438	453.836	85.3973	90.3274	72.7584	97.8967	197.015	102.361	249.546	108.122	99.7524
ILMN_1747857	SMARCE1	69.4996	78.5219	139.645	267.19	189.357	154.785	101.254	67.6501	133.633	261.725	137.992	81.5096	230.99	65.7596	769.3	104.761	98.7744	476.56	170.406	110.603
ILMN_1743806	MIF4GD	104.81	145.481	146.719	122.006	120.919	119.174	230.172	73.9506	93.7016	1103.66	143.95	88.3337	177.996	76.9953	99.482	332.082	189.399	167.858	206.523	108.199
ILMN_1749634	PLRG1	69.1807	85.7308	97.9531	90.6577	941.49	119.97	93.0111	75.039	88.4296	112.476	198.025	84.3521	88.5362	67.3776	104.477	185.13	100.896	139.246	173.026	107.284
ILMN_1659343	BOLA2	1550.81	1753.02	2066.61	1083.8	2023.06	2003.65	831.754	279.373	2310.83	4436.52	1482.71	581.798	1516.59	1320.15	2419.84	634.603	2081.01	2129.13	3847.64	2140.1
ILMN_2319344	APEX1	71.555	242.44	186.028	97.0732	95.4603	408.509	378.653	191.842	148.767	496.219	112.333	84.9094	496.466	68.9728	126.163	92.9455	111.456	150.307	160.872	144.189
ILMN_3310491	MIR1978	93.9961	97.5454	99.6206	86.4011	312.32	127.047	90.7893	70.9344	90.0625	124.008	173.003	334.864	86.5016	67.4546	113.844	87.3179	233.361	241.437	402.632	528.271
ILMN_1670609	ATOX1	1914.35	3989.53	5577.46	5249.2	2121.62	6345.02	1465.26	2724.77	3914.34	3983.69	1493.47	549.059	2840.02	922.054	3442.54	2957.98	4275.5	4439.1	7609.35	4942.9
ILMN_1753279	HNRNPA0	106.419	458.494	101.008	183.625	89.0256	625.97	93.3593	84.0858	457.13	189.174	95.1209	85.6442	155.576	70.8583	115.475	89.722	112.315	308.587	141	112.335
ILMN_2374352	DBNDD1	71.3784	93.331	101.072	98.4993	147.105	121.146	396.811	82.1552	93.917	112.131	91.8259	89.5328	99.9935	68.7136	96.9431	100.763	120.87	1107.7	120.976	102.712
ILMN_2410909	AKT1	75.2978	214.331	140.926	108.614	116.28	153.453	510.037	419.045	102.622	124.223	172.834	104.526	387.464	74.8371	113.369	108.382	133.103	148.441	157.074	110.938
ILMN_1685540	SHRM	72.3019	88.8735	91.0484	91.7081	100.423	225.743	93.1557	71.2325	93.171	1066.4	100.021	84.8212	317.347	66.2831	97.4771	78.4438	93.3124	113.816	120.278	105.755
ILMN_2395451	ASS1	1083.3	1156.58	2505.27	658.873	3073.81	3860.62	1957.92	1932.9	2594.18	1637.46	3224.66	262.22	1730.91	913.922	1647.63	1337.53	2392.19	4358.52	2182.3	2089.69
ILMN_2394498	SYF2	70.6349	170.516	123.395	89.0641	90.7981	474.903	93.1893	81.4198	100.788	116.874	92.372	86.032	110.089	110.562	838.614	97.977	196.29	460.671	135.777	114.519
ILMN_2390162	PHF11	86.4562	129.499	84.6269	93.3963	268.697	161.618	92.2843	78.2559	115.171	619.995	110.073	82.5056	91.282	71.0598	122.651	93.3497	547.894	490.788	174.699	107.582
ILMN_2405684	BIRC3	78.1466	98.9262	134.397	109.575	459.239	124.555	84.6527	73.6017	114.772	103.768	571.363	70.2724	310.659	60.2868	177.768	143.852	194.248	206.082	129.144	120.583
ILMN_1700044	SAP130	334.646	169.351	165.248	90.6274	351.621	131.25	98.3074	81.9325	102.845	136.447	367.991	276.852	94.7598	68.3098	106.494	95.8072	101.601	120.757	166.598	103.988
ILMN_2374249	DYRK2	72.2813	181.58	98.4709	86.1384	93.5199	986.179	90.9838	73.1339	111.222	104.818	95.739	80.313	245.337	69.8994	119.776	316.002	95.9151	112.065	272.75	94.7775
ILMN_1778951	C6ORF203	71.2924	84.5551	299.666	92.3077	100.292	135.414	105.217	88.8208	100.204	109.188	106.219	87.6293	97.897	64.7992	1111.55	89.5657	113.426	122.443	128.639	108.222
ILMN_1739734	CLTCL1	75.4026	92.2214	91.0391	101.216	93.4443	116.332	133.154	77.3806	113.978	112.128	92.1393	84.7925	99.6246	67.821	103.541	1148.42	97.4874	114.309	114.244	104.368
ILMN_1791478	MTPN	64.6922	85.2551	126.553	196.957	83.1728	609.785	99.4032	69.4038	138.223	104.927	191.978	78.8722	85.5877	117.52	103.501	562.746	93.0316	144.776	154.746	385.815
ILMN_1776104	NDUFS5	1112.23	3302.81	2883.42	3384.04	2739.97	6398.92	570.616	435.922	3301.18	5193.01	4037.37	1646.46	2473.03	1626.8	4876.2	2361.98	3484.79	4157.07	4368.83	4056.22
ILMN_1689389	SF3B5	280.569	1727.67	2611.06	2640.3	1482.04	2892.3	302.016	842.844	1968.52	3379.25	2047.11	1487.68	1225.05	1337.58	1610.52	1065.7	2098.64	2869.79	2683.59	2802.18
ILMN_2395969	PRDX3	82.0947	276.346	140.365	94.6866	96.8535	130.605	97.4206	76.3987	108.613	111.172	101.961	89.3258	117.829	76.7215	108.218	1067.12	116.603	126.12	137.998	117.641
ILMN_1659437	TXNDC17	670.545	458.249	2224.42	1857.21	2936.34	522.73	663.569	968.67	1358.15	2984.2	2660.15	1041.63	2156.83	943.6	1019.71	1285.08	1323.78	2387.34	2997.81	3179.4
ILMN_1690982	DDT	2497.05	1732.78	3111.82	2617.78	1103	2860.43	2879.18	246	4771.84	4152.25	2427.09	2396.27	3155.48	1845.75	1727.76	2198.49	3185.21	2896.97	5918.22	3118.28
ILMN_1701134	PTEN	67.366	86.8894	122.76	92.4993	92.427	132.217	87.849	74.6714	116.403	137.458	114.269	90.8105	88.3181	69.32	1228.29	306.133	135.526	148.855	116.712	176.569
ILMN_1804656	C12ORF62	532.242	1098.69	1504.09	559.388	455.379	2843.58	817.84	1897.1	1893.3	1948.97	1215.6	463.152	1308.97	183.199	883.635	1179.67	615.139	1414.51	1960.98	538.534
ILMN_1807042	MARCKS	66.9677	93.6878	119.399	100.101	368.053	114.53	209.186	77.5736	520.071	103.51	92.7262	335.978	128.126	77.3277	354.124	149.306	84.287	103.039	133.763	135.133
ILMN_3239181	ITPRIP	121.968	81.9873	387.732	91.9595	82.284	132.469	701.91	72.5457	94.3034	104.274	79.2659	186.527	87.9889	121.613	106.906	84.2554	191.204	180.659	172.71	113.575
ILMN_3251629	EIF4A1	398.152	1799.3	1125.46	1693.91	2898.89	3241.1	1426.6	945.631	1887.94	4894.93	885.084	959.737	643.259	2451.73	566.837	2137.36	2271.99	1738.91	2412.51	808.499
ILMN_1708778	ASS1	1487.03	1672.28	3434.87	896.953	3793.5	4880.39	2738.5	2531.18	3151.7	2270.07	4040.44	280.253	2202.07	1026.1	1940.03	1551.66	2912.24	5690.57	2446.57	2997.64
ILMN_1800837	CFDP1	68.2647	339.487	101.5	91.0327	96.7358	228.774	95.806	80.8916	89.3118	111.198	87.3971	80.3152	133.074	66.9529	966.254	91.8253	84.6735	121.134	172.836	320.789
ILMN_1797813	SUZ12	72.3987	89.7496	86.0284	81.7271	97.5266	106.287	441.463	71.3418	414.762	158.231	87.7378	340.204	84.8297	66.1722	123.079	393.357	142.21	118.652	133.357	150.792
ILMN_1753719	GTF2A2	71.8933	162.5	265.356	256.273	602.695	224.071	124.893	92.0781	238.812	132.533	144.29	94.2522	927.994	71.7062	116.514	138.546	117.335	370.489	233.146	215.287
ILMN_1703949	KPNB1	74.7403	153.726	132.107	123.443	227.594	1038.71	155.551	72.2448	131.512	897.08	111.535	265.776	189.806	69.0088	276.816	89.7158	276.729	175.436	159.403	120.337
ILMN_1675866	ARRB2	62.3347	85.6272	94.8482	90.2768	545.667	110.449	90.6311	81.068	81.5115	104.329	91.6123	80.5128	458.832	65.2723	408.272	77.0585	135.791	216.922	133.371	99.6793
ILMN_2077905	PTGFRN	261.916	169.732	99.0411	274.863	254.852	117.836	644.062	68.4359	93.7369	204.099	82.282	78.8894	208.988	68.2697	121.27	82.6954	151.673	111.941	128.417	99.2918
ILMN_1666409	PSMB6	275.1	2598.42	2525.6	3396.56	4021	3270.28	4185.21	1297.32	2968.04	2004.19	4132.5	789.455	1520.13	1266.58	1545.29	2264.91	3436.42	6374.93	4858.96	5038.33
ILMN_2362122	AP3M1	72.5399	87.9796	85.5076	91.1626	99.3224	119.559	455.933	75.8623	91.1074	552.245	90.1533	84.109	93.6406	65.8281	103.123	95.5747	96.2539	840.533	162.205	104.825
ILMN_1804562	SLC31A1	70.8104	84.5269	92.1638	88.4601	115.017	139.642	100.816	79.6376	88.6792	108.328	85.9527	1240.99	87.5281	78.7626	117.307	99.462	100.309	127.163	138.483	119.008
ILMN_1664776	EFR3A	67.1038	253.217	197.529	84.0456	85.8386	107.58	187.323	644.005	220.435	111.978	80.0454	74.661	169.319	67.055	88.792	163.582	82.0236	103.291	128.839	118.852
ILMN_1731984	HMGN3	127.555	106.25	223.41	92.4704	94.9072	278.859	101.394	142.813	119.073	736.464	252.108	85.4389	90.0985	184.14	708.71	81.5055	128.837	362.182	343.94	100.629
ILMN_1768197	ROD1	69.719	89.3967	96.8687	77.5315	94.0946	895.852	93.9058	75.4975	103.441	968.036	89.8575	88.1576	92.7954	73.2693	104.236	98.6127	90.6174	116.001	121.077	105.514
ILMN_1670817	GRPEL1	74.1878	152.953	132.084	103.831	141.446	716.432	175.952	111.938	232.27	439.982	139.391	115.279	142.871	308.032	173.838	103.994	148.475	402.721	216.281	1433.38
ILMN_1764380	GLTP	361.065	164.699	100.099	87.4753	108.042	294.76	89.0009	71.6286	90.1906	101.888	83.4358	429.227	371.49	63.6338	100.835	93.9914	107.806	287.527	245.686	108.828
ILMN_1719518	ARF4	94.3484	104.041	147.78	241.565	526.277	709.958	221.204	77.6695	184.894	154.004	206.065	82.7139	88.4894	602.268	125.409	263.312	116.152	188.901	227.536	214.907
ILMN_1730084	COMT	81.124	103.419	104.079	474.861	94.7958	149.871	98.2943	258.229	92.0953	150.402	100.182	100.334	91.4919	66.8394	98.4068	583.351	101.518	133.458	504.24	118.206
ILMN_1780141	TMEM66	64.7854	392.697	173.382	128.932	191.943	776.456	384.737	171.997	301.857	717.325	249.462	263.801	474.719	94.6184	556.322	114.123	111.559	642.314	167.188	129.234
ILMN_3183544	LOC100130168	179.342	249.838	402.88	204.01	240.901	2681.84	157.18	456.533	382.246	706.463	264.562	303.514	440.735	239.744	292.707	376.59	758.667	1401.92	1328.78	267.177
ILMN_1725620	GGNBP2	62.9921	491.862	198.208	88.1062	108.751	115.406	78.9327	69.4454	92.9894	116.053	83.6631	81.6792	114.158	65.531	309.002	292.913	87.3471	118.659	155.673	663.893
ILMN_1807596	UBAP1	64.6313	297.721	194.061	79.7715	88.8115	107.974	332.701	71.7056	100.604	116.18	82.9632	142.484	278.598	68.031	87.4403	198.856	641.794	334.851	204.606	91.4406
ILMN_1795341	SFRS1	315.609	155.522	153.336	618.186	158.679	1396.25	462.519	164.097	443.922	120.963	251.837	218.717	212.21	147.451	407.236	85.4633	266.51	343.449	227.171	133.305
ILMN_2334587	HNRNPC	208.934	98.0518	103.92	114.883	102.568	1188.14	103.264	80.6708	215.192	139.951	104.54	277.384	102.062	73.7457	103.414	151.953	118.052	169.362	145.969	686.476
ILMN_2051408	PNPT1	281.514	602.693	502.101	2169.04	551.206	617.88	337.025	182.436	1057.88	1359.53	497.281	230.848	280.399	430.086	227.682	662.698	709.927	926.629	1662.81	260.258
ILMN_2398388	APH1A	69.9458	235.997	173.482	391.175	514.661	246.462	315.253	152.429	122.691	101.497	163.679	85.0119	174.502	69.8157	695.023	659.79	322.268	475.11	261.257	154.839
ILMN_1737146	TRAM1	105.907	114.596	108.646	86.234	578.494	391.083	119.316	636.098	142.49	379.894	412.584	78.0382	292.438	83.3349	178.457	186.541	106.429	271.847	141.933	282.159
ILMN_2175894	HNRPR	74.2272	347.08	120.055	109.405	98.5083	606.945	103.758	82.5122	1084.32	272.016	105.163	87.819	95.7507	82.6529	354.447	111.651	181.656	143.057	155.589	151.766
ILMN_1806312	C20ORF30	219.076	160.727	120.246	519.936	115.124	202.541	96.6861	385.643	557.851	261.985	98.0424	132.426	471.168	84.4272	504.676	154.986	161.269	127.571	161.56	367.024
ILMN_1778226	EXTL3	66.5975	137.185	106.615	85.3683	931.35	128.776	94.989	308.843	142.708	351.379	94.0388	85.6494	98.5689	69.5918	149.453	90.5439	150.215	480.255	145.561	99.3808
ILMN_1672605	C7ORF41	196.927	153.285	216.299	222.809	297.468	110.04	119.403	268.046	88.3384	434.297	317.746	82.2515	81.8264	62.9586	447.099	84.4992	490.352	285.903	608.197	166.062
ILMN_3241136	RNASEK	191.601	1960.62	1807.82	1791.16	1018.28	3400.34	1911.18	159.836	811.877	1225.31	1407.11	1559.6	1275.17	439.461	1483.68	1260.48	890.091	2973.08	1641.21	2047.17
ILMN_1776493	MTUS1	72.1742	244.157	159.67	84.7309	244.847	141.066	91.4314	73.9976	350.523	640.368	99.5247	405.439	81.1552	80.475	93.9247	84.446	111.685	103.925	149.828	499.289
ILMN_1663489	UBR2	65.8053	120.285	95.3769	89.3671	95.8513	1619.4	183.589	74.4418	93.5959	117.6	88.857	81.6716	91.4245	67.2921	101.775	100.401	92.5439	613.373	113.436	122.516
ILMN_1730999	TPR	392.283	545.399	159.144	110.843	85.6567	435.573	84.6073	80.1535	285.2	203.652	347.741	73.7107	96.4053	169.6	94.3769	218.585	149.931	151.265	176.019	430.366
ILMN_1768273	POP1	65.7269	508.31	113.454	85.5011	81.4383	482.103	90.8625	68.7749	85.5103	364.588	83.4822	77.5421	94.583	66.0189	91.046	83.9625	89.022	809.761	178.598	212.464
ILMN_1666206	GSDMB	88.3488	89.5775	1597.11	94.5439	93.0937	125.227	96.7051	71.1012	104.941	118.773	87.9716	90.1109	99.6716	68.258	103.698	90.7363	96.0461	115.66	120.285	109.917
ILMN_1809894	TMEM117	66.4115	110.438	86.0544	84.5648	94.3005	114.366	89.857	198.016	126.296	572.319	125.594	76.0375	84.0127	68.3409	98.2519	91.4556	100.617	131.992	126.567	1219.47
ILMN_1699015	H3F3A	157.114	2469.81	3127.59	2571.5	2888.32	3364.89	633.626	446.772	3041.26	2196.25	1408.34	1877.04	1397.85	1193.91	1571.05	1478.76	1157.92	3002.07	3374.16	2410.04
ILMN_2041046	CKS1B	1133.79	883.384	663.734	908.208	715.608	5730.11	4105.51	871.268	2329.84	1604.42	2541.49	989.859	2553.38	1574.81	405.147	1307.14	1520.79	1263.29	1099.46	3941.05
ILMN_2379931	PIGO	66.8953	92.2257	637.94	85.8603	95.6098	129.702	853.219	76.4481	88.5863	114.989	97.5427	84.7924	83.8783	74.0247	103.97	92.8981	97.3227	109.447	115.682	105.714
ILMN_1795228	ZFAND5	89.7234	156.906	157.667	1109.86	80.2302	132.63	86.6057	68.6151	111.933	502.516	85.0499	84.6748	79.2445	115.341	247.545	80.3421	103.613	266.619	143.019	114.279
ILMN_1803236	CLCA2	88.4003	131.188	132.033	458.039	191.977	700.467	136.874	193.387	324.151	153.844	158.207	316.637	372.595	65.7061	419.273	978.196	101.812	172.199	175.8	142.154
ILMN_3242038	GPX8	70.319	83.1505	156.847	88.4025	92.1117	120.623	95.6755	74.0137	99.4942	117.327	97.2963	1212.19	297.652	76.2522	111.468	92.1458	146.685	114.719	166.054	107.201
ILMN_2101526	GGCT	66.7548	238.998	179.091	1368.94	143.449	276.493	228.81	146.368	115.623	134.678	397.586	266.87	101.005	67.6694	416.464	96.0318	185.581	467.367	287.738	372.694
ILMN_1808202	C19ORF22	82.2158	83.477	117.901	245.463	97.4424	156.18	89.0594	67.5731	181.747	1375.12	92.8064	126.492	115.031	63.2324	539.326	298.677	102.64	185.965	221.569	98.5216
ILMN_1700448	SIM2	71.5252	74.9727	404.332	90.7902	93.2213	120.184	95.2633	82.0226	459.826	108.454	91.3763	86.2139	89.427	73.7832	104.286	92.4975	91.63	1212.92	154.735	111.875
ILMN_1685722	EIF4A2	237.961	618.192	420.94	1537.68	1198	2155.39	1061.81	1149.29	524.637	540.726	292.348	217.413	1100.53	122.487	540.716	367.678	458.758	711.173	507.773	296.09
ILMN_1736002	COPS5	170.053	237.833	247.419	574.899	583.635	1610.26	208.87	130.075	359.24	288.012	120.393	112.371	400.206	70.5446	619.228	529.523	150.176	214.677	208.578	700.084
ILMN_2226324	BRP44L	77.4418	266.763	165.154	148.699	764.921	339.884	650.413	94.3183	348.819	294.008	158.049	98.8815	96.4327	65.9136	113.761	635.971	132.152	272.885	204.555	99.766
ILMN_1752591	LEPROTL1	67.0502	187.406	109.94	264.459	369.802	245.336	368.506	226.666	103.761	457.85	93.4538	122.11	85.5607	114.815	1194.42	85.1709	188.208	176.886	140.862	98.6023
ILMN_1742427	POLR1D	68.4572	299.402	240.73	199.418	140.844	345.223	729.558	204.357	89.4988	336.809	89.7079	583.375	202.47	120.921	465.294	84.8767	132.516	629.798	187.666	104.944
ILMN_1671314	UXT	2440.92	1521.56	3250.09	2276.86	1493.09	874.85	1151.05	2865.4	3461	1266.5	3260.31	2069.37	2730.51	249.633	1490.32	1849.88	3390.22	5039.29	4853.56	4834.12
ILMN_1706238	CSE1L	1131.2	1908.82	948.601	2614.65	2391.92	6168.53	313.298	655.302	1868.78	4056.99	1425.62	1904.28	1307.32	362.614	4764.98	655.675	1528.04	1979.8	3253.76	1305.59
ILMN_1662618	SQSTM1	2275.73	3111.99	4465.12	556.037	3679.33	4848.4	494.188	2531.84	4504.53	2448.52	1371.23	1330.48	3006.99	2049.55	2569.63	1961.9	4357.76	6635.33	4628.9	1105.64
ILMN_2056479	TXNL2	68.6703	384.444	120.601	102.873	330.56	606.056	104.742	72.4907	912.088	99.4913	83.3029	120.565	125.772	65.973	87.4933	189.802	108.888	186.65	109.345	106.676
ILMN_3293146	LOC642975	223.217	202.517	108.75	488.524	96.2347	260.92	86.4842	347.856	520.701	268.277	95.3384	140.194	590.734	82.8099	630.73	154.808	189.938	119.421	196.164	454.011
ILMN_1657697	SAR1A	72.6331	507.687	94.0613	98.981	460.197	1039.36	99.617	326.326	249.249	399.679	128.028	347.286	210.763	97.5711	161.392	211.626	421.157	168.144	198.328	93.6537
ILMN_3236637	PIP4K2A	78.4935	94.0015	207.494	86.0191	102.926	130.335	105.527	77.1257	100.723	989.375	110.051	85.6763	94.439	74.3138	1052.34	92.1909	101.909	118.426	126.066	112.204
ILMN_1782633	BOLA2	1160.3	1416.48	1600.34	1006.43	1859.34	1461.64	1094.45	119.344	1553.89	2399.16	1224.72	186.229	974.745	1139.43	1941.86	600.913	1390.85	1517.09	2439.75	1678.09
ILMN_1655765	MRPS21	2922.08	2336.68	4114.71	2040.61	3080.98	8149.81	578.316	725.463	2877.19	6265.2	3562.78	432.676	3253.73	1220.21	3822.09	4312.61	2746.81	3921.77	5792.14	5071.41
ILMN_1779404	PUF60	3501.23	4114.09	3579.49	3218.19	453.663	5393.24	2006.09	3196.41	3447.16	5166.91	1904.62	404.157	2793.41	2670.19	4129.78	2820.72	3423.48	3107.27	6122.82	2012.59
ILMN_1718672	NHP2	336.592	2335.37	2451.55	1571.95	1922.55	1645.49	3483.68	121.946	2320.2	1687.06	1620.94	1439.91	1827.58	1390.28	1536.3	842.951	1970.93	2895.05	3320.74	2467.54
ILMN_1800354	CST3	1536.53	5005.14	5276.24	2834.5	4927.03	4847.46	7481.31	2860.21	4456.85	6451.69	4533.48	2929.26	2826.45	204.022	4522.33	7406.52	6679.55	7697.03	8151.48	3867.88
ILMN_1789342	NDUFS2	352.246	3419.2	3435	2010.93	2701.62	3996.81	5368.78	303.874	2089.8	5205.59	1740.36	704.572	4993.88	1462.94	2723.83	1706.56	2833.84	3022.19	3834.04	3751.56
ILMN_2147306	PNRC2	69.4805	84.8309	100.901	327.504	1480.89	142.259	98.5919	70.5782	214.616	256.05	113.235	83.4391	145.052	185.293	113.31	89.6137	99.488	164.953	125.744	120.372
ILMN_1762747	RPL15	206.487	466.475	194.911	517.868	1270.05	1310.92	156.889	265.399	252.969	175.79	209.387	150.196	105.752	257.326	672.171	353.704	142.164	558.783	222.629	162.771
ILMN_2338997	PTP4A2	180.394	359.653	174.085	358.402	479.779	218.798	343.124	189.071	170.094	458.024	178.063	211.65	132.761	383.237	922.692	1376.17	1237.93	290.282	361.452	169.645
ILMN_1797793	BLVRB	299.545	197.803	658.936	415.996	390.841	928.029	117.317	314.679	136.885	129.34	165.523	573.549	171.522	132.511	1142.66	722.25	571.381	644.275	731.409	565.861
ILMN_1748546	2002-09-01	90.3461	219.21	161.124	329.385	916.895	1005.86	90.3248	131.719	130.033	261.36	168.588	77.6206	86.36	65.8929	450.541	586.134	158.929	297.753	171	276.492
ILMN_1786259	LRRC59	66.9819	231.36	241.68	84.4213	85.2701	341.412	687.522	471.935	251.526	354.787	96.9146	84.134	84.9443	185.082	163.626	221.273	457.889	106.198	190.797	108.37
ILMN_1748476	NOP58	65.1814	266.506	164.327	99.7033	642.943	144.572	402.339	70.1252	552.365	405.726	89.9226	235.533	115.593	295.858	94.5245	365.663	100.373	204.587	236.367	117.183
ILMN_1688160	WDR27	70.922	87.1691	90.0616	90.0946	99.7196	119.525	90.9592	72.1199	92.535	1674.52	95.462	88.7274	87.2962	72.5826	98.6041	484.725	93.857	114.651	112.061	102.522
ILMN_1665538	SKP2	181.479	86.6687	111.725	101.096	97.7803	1805.27	420.094	75.9215	286.502	109.87	96.7157	165.545	265.099	162.693	99.0086	101.552	121.413	440.749	223.235	147.739
ILMN_1800935	ARV1	68.274	545.211	107.273	1176.26	455.563	204.041	97.1427	95.9178	241.317	430.691	210.383	404.924	239.765	70.9008	440.632	180.572	298.947	176.903	145.285	257.868
ILMN_2058070	NEDD8	4945.33	7448.69	8187.8	3659.3	2602.15	8891.04	4020.94	439.137	7441.13	8620.78	876.869	2604.39	3431.82	4065.89	5620.5	5700.12	4270.19	5433.69	9670.41	5183.65
ILMN_2305544	DBI	1351.3	1856.41	2120.21	4081.97	448.771	2988.94	4239.39	1253.85	1132.15	2092.65	2420.59	2122.56	1261.69	160.365	4010.01	1626.8	1709.05	3640.88	2264.7	4377.72
ILMN_2311989	CUTA	771.82	907.773	2220.57	1601.39	995.067	2085.39	1497.65	163.19	1813.93	2483.02	1567.19	1004.23	3666.3	390.786	1355.04	245.234	1163.8	1915.72	2201.66	3258.23
ILMN_2365544	NHP2	403.106	3034.71	2744.21	1876.45	2316.62	1948.13	4079.39	136.106	2596.06	1906.67	2120.91	1614.05	1968.87	1779.73	1973.76	922.687	2329.59	3296.2	4168.09	3175.55
ILMN_1733374	LOC642197	82.8164	141.376	125.476	105.88	87.2902	3093.12	110.094	121.932	262.403	272.995	116.706	318.197	140.415	64.0631	169.105	121.102	133.731	377.018	206.024	154.847
ILMN_2151579	HMGN1	288.67	828.83	112.716	296.584	389.364	949.902	134.134	65.8193	228.064	151.086	93.881	84.9309	132	68.9967	272.929	537.986	188.987	381.713	159.375	268.533
ILMN_1674650	C9ORF95	102.792	94.1377	230.434	86.4574	126.19	319.062	284.142	711.863	96.7842	108.287	108.343	199.497	86.9389	65.9263	91.2511	565.713	113.816	523.322	284.944	113.275
ILMN_1665797	CSE1L	922.913	1628.34	763.035	1910.7	1862.46	4409.23	272.401	572.364	1683.94	3359.56	1146.5	1591.86	464.842	276.398	3954.17	475.933	822.187	1818.17	2380.49	892.781
ILMN_1805916	NIPSNAP1	65.1374	108.991	95.9873	710.595	303.337	115.825	1125.31	69.7315	107.594	132.139	140.542	128.737	89.5792	73.6363	98.079	89.3407	133.57	199.426	188.701	266.626
ILMN_1778242	CALM1	71.8858	87.0482	95.632	96.0312	86.3169	124.107	104.243	71.1098	240.722	111.734	94.4196	363.947	1307.65	71.5297	99.8646	133.281	98.5919	113.637	312.878	104.401
ILMN_1814726	SCARB2	160.978	250.432	122.1	196.125	227.812	485.756	223.853	74.6691	187.099	169.935	173.873	77.5604	656.868	70.6748	102.787	1479.13	268.152	346.016	182.729	113.247
ILMN_1775327	PKM2	102.957	1337.23	1690.6	2300.7	2280.13	5880.73	2652.93	1953.46	2088.41	4176.3	1815.16	1208.29	1525.01	392.444	1726.07	1103.63	2085.17	1670.52	3274.6	3549.03
ILMN_1718354	INTS7	67.6652	108.88	187.984	89.4303	156.008	858.929	91.589	196.574	92.7603	113.781	658.523	88.1765	94.7605	275.913	130.654	87.5527	88.8071	556.285	299.294	440.042
ILMN_2211800	HMGB1L1	96.9238	906.626	153.287	90.2384	90.5541	134.733	113.688	315.873	598.389	142.381	82.5491	118.535	92.3364	77.4844	103.583	310.374	151.194	146.386	188.86	461.852
ILMN_1721876	TIMP2	196.136	90.9431	149.035	340.219	80.5004	154.72	1556.36	75.9334	225.6	158.77	103.857	196.029	84.5257	60.3953	102.903	84.4619	132.706	216.889	147.562	94.0565
ILMN_2099783	ATP6V1F	530.331	2319.33	3513.07	612.983	1296.72	2184.33	2930.47	882.535	3487.98	4729.58	1878.68	2358.57	2767.34	175.346	1250.1	2512.25	3367.17	3983.84	5748.9	2909.62
ILMN_1799969	SNAPIN	102.881	208.665	160.193	344.183	181.446	310.206	1246.98	741.703	870.146	556.102	118.1	133.166	122.395	81.579	344.096	103.575	212.102	377.073	201.377	315.446
ILMN_1771964	GSTA4	372.406	85.9305	147.451	91.3641	568.707	153.413	84.1351	83.9052	154.703	110.545	90.1079	89.7943	85.7013	72.9293	1029.2	85.5148	332.945	267.583	190.79	168.887
ILMN_2396996	PPCS	66.5294	84.1652	112.491	334.15	95.4136	1519.45	89.376	73.9826	88.1754	409.254	83.6788	116.89	521.699	69.0801	97.7685	89.173	166.145	130.36	190.01	99.396
ILMN_1800461	CSNK2B	137.075	2360.69	2302.57	2157.2	2291.68	4707.95	596.242	2011.48	4102.01	3428.19	2128.05	2674.91	1573.75	839.556	596.757	1111.38	1965.77	2274.63	3592.64	2086.39
ILMN_2331010	TNFRSF10B	263.47	114.443	242.053	339.222	1047.85	108.969	517.583	227.24	140.039	116.69	240.82	409.035	391.24	106.866	95.4479	321.404	311.786	440.635	168.95	785.113
ILMN_2388507	AKT1	72.1833	360.001	165.493	117.967	123.019	163.123	719.695	629.129	118.211	130.886	203.443	90.8928	492.614	68.9619	92.1969	103.93	175.198	113.676	148.009	99.227
ILMN_1795852	CCNE1	67.3549	88.9878	89.9414	86.5677	92.7228	125.42	846.755	76.1723	86.5697	158.067	98.024	80.1445	1109.26	72.6098	101.318	95.293	109.146	123.308	229.911	135.895
ILMN_3231390	NHP2	117.869	1430.83	1185.39	543.198	1260.69	1021.88	1351.86	102.699	1083.74	644.496	1396.96	990.248	983.163	1260.72	660.98	281.492	736.614	1544.76	1317.98	2076.72
ILMN_1779735	C7ORF59	1521.28	4961.87	4870.81	2491.04	3183.51	5046.67	2554.28	931.941	3083.9	1996.01	4605.39	2134.12	2505.6	173.323	1023.45	835.037	3364.02	4765.57	4807.96	4957.44
ILMN_1793888	SERPINB5	119.271	299.811	200.2	309.448	835.215	1406	216.452	136.214	179.587	320.539	231.63	186.313	988.143	141.273	1441.3	422.22	102.597	286.017	185.283	161.401
ILMN_1814230	MTCP1	67.7404	83.7837	261.924	87.9548	134.95	142.246	197.929	133.502	90.8411	769.687	1056.01	90.8014	76.5211	69.2837	88.9872	123.494	402.734	110.746	149.262	103.511
ILMN_1809488	SPCS2	196.7	445.021	255.861	521.19	161.054	593.138	164.554	108.367	740.29	1115.66	2281.2	366.625	471.817	288.774	517.825	646.506	1156.63	265.007	641.994	1683.29
ILMN_1712320	DDX50	65.8124	83.3086	100.085	87.0059	140.502	789.23	89.7593	75.4378	176.889	574.301	83.0743	320.054	81.9769	63.0524	90.4429	530.162	104.634	842.058	158.73	113.541
ILMN_2175465	RSL24D1	627.046	485.178	385.019	162.944	1084.44	2287.55	222.451	344.474	346.749	1144.23	265.745	149.084	252.028	115.004	839.52	1557.6	1120.08	949.728	359.229	700.25
ILMN_1907451	HS.474880	69.1647	730.8	325.138	93.6014	99.807	119.291	91.6235	75.3156	97.3439	116.775	96.2916	86.3939	977.018	123.292	106.69	92.5889	92.764	114.792	163.61	107.275
ILMN_1790136	C20ORF20	102.53	128.442	189.735	89.3846	554.685	119.455	87.1991	72.9154	538.349	112.635	100.496	81.0535	75.2055	539.27	95.9243	93.0527	150.906	136.395	333.353	509.332
ILMN_1741942	STX16	69.43	138.422	196.541	359.807	87.2843	1358.37	91.9264	73.624	320.876	251.343	88.5443	777.17	120.679	112.132	467.454	99.0689	148.229	402.532	355.082	103.522
ILMN_1748651	PSMB3	1159.25	1077.11	1818.44	846.63	1999.08	4550.24	654.823	383.669	2405.42	1542.71	2561.93	1167.88	2670.53	94.2416	3099.85	1567.96	2104.43	2651.34	3615.09	2772.55
ILMN_1687092	KBTBD4	69.6245	87.3791	90.4616	92.6246	1654.97	130.336	394.582	72.9728	90.8939	117.689	89.9593	95.2298	303.963	178.316	101.408	97.1414	103.61	158.115	209.989	110.294
ILMN_2399300	NAV2	67.534	83.7012	230.224	103.875	340.821	3027.28	156.981	99.0718	356.611	195.566	296.861	154.825	155.241	118.133	124.546	703.001	155.865	169.644	238.3	292.587
ILMN_2081335	C7ORF44	258.671	355.546	140.054	84.9361	97.0011	772.606	665.687	262.57	86.9636	702.304	854.133	178.558	341.176	505.679	180.213	157.096	261.31	396.958	195.504	133.688
ILMN_1758250	TRAFD1	63.4923	91.8958	124.221	750.796	99.5219	158.417	379.224	72.362	333.47	889.343	86.6834	82.3773	95.4788	85.9738	114.073	354.09	164.195	735.738	176.59	99.1853
ILMN_3209832	LOC100131801	950.874	2782.2	2729.02	1060.03	1897.44	2203.59	2082.63	964.167	2700.28	191.946	675.247	882.306	438.879	1421.19	1628.41	719.099	1947.2	4093.76	4003.17	2683.61
ILMN_1678004	TMEM41B	67.5037	89.2447	196.361	258.921	366.794	208.867	781.975	175.846	96.0106	397.279	124.777	73.5668	247.01	751.276	114.857	82.5351	123.708	569.255	254.697	124.129
ILMN_1723177	ANAPC5	998.601	881.357	1107.14	2532.9	228.184	3553.01	1578.35	851.5	1615.89	434.258	352.473	1056.55	2130.78	151.853	740.387	1019.74	661.887	1015.76	1890.65	520.37
ILMN_1767662	LASS6	70.1235	101.974	100.554	91.7018	95.4153	2852.96	90.434	83.1313	93.3771	611.89	90.1416	113.375	215.176	68.3948	107.503	245.202	137.455	126.575	135.56	120.471
ILMN_1674985	TMEM51	68.9871	84.0387	82.7048	88.3012	95.8501	126.666	94.7156	77.5566	94.5974	133.617	456.838	408.664	86.174	70.4345	109.202	97.3792	107.974	750.662	146.026	1265.82
ILMN_2052598	ARMC10	69.6336	84.6632	331.845	93.9993	293.158	110.385	101.083	74.0015	96.8551	653.214	134.327	79.9052	555.805	66.1784	186.586	352.135	123.83	499.425	187.755	1213.03
ILMN_2186597	RPP21	184.937	1232.72	1511.72	824.372	1105.3	2099.09	495.932	720.139	2077.07	779.446	499.684	426.754	1232.55	1706.08	797.772	142.992	2213.84	2249.77	2663.92	2916.6
ILMN_1692168	UBE2Z	67.201	86.1634	163.537	87.3024	88.8053	114.541	80.3454	72.6798	95.3783	97.9037	288.243	75.0885	112.478	63.7972	1162.58	609.081	87.4391	402.924	153.372	534.983
ILMN_2379469	EIF3B	866.457	1789.03	1840.31	1491.71	704.129	801.456	294.409	186.331	1355.32	2348.4	355.606	2244.21	1340.68	101.578	1099.24	823.648	972.342	1350.39	2293.67	1659.39
ILMN_1678805	POMT2	72.7377	90.3616	96.5795	137.664	90.9826	116.041	90.1329	553.868	163.918	106.829	1177.05	82.151	192.911	70.774	290.914	557.623	214.671	212.698	262.881	111.753
ILMN_1714515	MRPS12	213.777	863.478	1865.86	1139.79	2698.92	3241.07	398.644	219.2	1756.52	1823.92	761.412	780.306	1466.67	122.787	649.193	622.736	1407.48	2456.31	4001.77	1247.65
ILMN_1794470	ANKFY1	62.1397	77.7222	82.804	216.642	81.004	107.214	85.8986	66.7061	412.208	998.765	742.88	79.5705	82.9533	63.113	92.8668	78.2552	139.177	556.126	145.349	102.24
ILMN_2341363	ATP5A1	77.6092	2655.87	2258.43	1613	4937.2	4566.18	2861.19	2123.76	3443.57	3267.06	4966.43	1876.76	1775.05	1051.63	5075	1873.73	1820.35	4619.38	3087.1	1985.78
ILMN_2154603	CCDC16	64.917	84.6925	86.0556	93.538	313.324	111.533	91.4603	76.8109	179.668	110.122	118.221	1947.26	89.3235	70.6343	98.9658	91.6503	257.274	119.662	98.6631	99.0571
ILMN_1772796	DYNLL2	215.875	90.7426	87.9596	81.5903	98.073	119.645	660.668	73.7524	1282.57	108.918	93.5587	81.437	90.2298	64.056	106.395	257.57	360.074	122.846	148.87	111.493
ILMN_1707627	TPI1	571.828	1239.49	1162.19	2142.87	1618.47	2725.61	658.372	538.268	1002.12	1965.72	116.673	1642.89	1155.52	79.5489	1622.24	1239.73	1028.95	1612.73	1499.51	821.374
ILMN_1741398	KIAA0406	69.2447	85.8984	128.8	90.687	87.7096	110.093	146.319	242.739	83.3875	179.828	93.6128	350.539	82.5524	67.5817	91.7417	85.6282	600.751	123.939	146.331	1691.61
ILMN_3251742	ZNF322A	302.197	101.48	98.0396	84.5713	92.0633	1809.75	92.4668	73.1415	90.5981	128.224	94.7016	286.033	92.7122	59.9759	104.42	694.556	102.884	233.021	242.441	110.917
ILMN_1697448	TXNIP	800.897	920.459	1201.21	2418.84	1905.43	3216.24	1540.34	1025.91	998.592	388.607	1099.42	1780.18	2624.88	82.1832	1907.69	2652.63	1772.04	3279.49	579.486	965.636
ILMN_1761113	GNL2	69.4374	303.47	104.463	89.8984	147.53	906.303	99.0642	521.057	100.75	842.826	91.6917	269.749	93.2378	695.767	176.733	249.468	154.087	173.044	223.129	126.319
ILMN_1803143	SYVN1	79.5356	82.8875	118.068	861.031	799.962	193.808	83.8652	69.4444	93.6838	159.792	210.238	771.922	325.669	129.542	370.046	91.5382	125.509	162.327	171.105	411.352
ILMN_1662232	DCTN2	1223.32	2385.31	4082.23	5476.44	4476.26	4802.9	3357.26	1663.46	1983.72	2534.21	3028.45	2744.6	4793.58	109.976	4082.31	6674.7	2687.57	8639.56	7823.51	5691.77
ILMN_3243156	AHNAK2	176.148	3474.32	4467.67	3930.53	895.632	4566.37	889.886	2283.61	694.218	6984.21	3253.01	2573.39	3358.99	2101.63	5700.27	2187.96	3293.24	4142.6	5595.29	5892.9
ILMN_2345872	SUMF2	1357.71	3866.66	2577.17	3902.36	613.36	7042.29	3401.19	2125.46	3567.04	8204.27	181.399	2676.81	3344.2	2247.94	4100.2	4209.46	1972.5	7074.21	4306.2	2851.7
ILMN_1699357	SLC22A5	66.6243	280.514	139.488	660.268	230.204	1236.03	103.943	614.244	135.043	1200.82	92.774	78.812	267.763	158.23	339.344	183.298	138.574	491.276	170.185	831.85
ILMN_3236928	ROBLD3	2980.24	2817.65	4744.9	334.16	4557.37	3004.54	3987.75	1572.09	2895.47	3060.38	6138.08	597.512	2795.39	1582.77	396.921	2837.24	2766.25	3312.02	6236.4	3420.46
ILMN_1803647	FAM162A	68.577	901.716	441.037	975.631	1222.37	2847.34	350.067	154.782	1105.47	1643.34	430.062	278.578	141.865	107.416	622.41	584.993	346.529	1031.44	654.084	1344.77
ILMN_1747556	CDK9	67.9258	81.6833	171.093	438.832	1633.15	119.963	94.0066	72.9538	232.316	103.024	87.0137	74.6966	85.1074	172.753	515.696	463.707	116.567	186.413	151.573	268.353
ILMN_3243705	PDXDC1	427.038	134.708	118.617	88.8517	92.0275	782.543	91.4099	75.7746	97.3613	102.022	139.947	583.534	91.0714	67.3642	99.3156	908.266	106.476	122.257	139.182	101.644
ILMN_2377862	RAB6A	255.054	110.05	121.392	426.13	93.0166	109.486	432.438	220.65	122.587	115.788	93.0435	81.0821	177.79	61.9202	702.892	88.7485	156.576	173.549	123.61	1689.71
ILMN_2193980	ABCB6	270.275	845.163	739.06	245.703	587.708	636.051	96.6566	68.7455	420.734	557.625	125.724	78.1043	128.366	66.8023	137.755	678.381	741.474	453.265	910.72	538.623
ILMN_2396272	PDCD4	81.8272	247.873	396.62	263.691	2653.47	190.178	102.707	120.844	202.798	1112.93	129.825	116.509	99.2539	72.3571	124.429	270.779	563.029	276.456	283.936	190.446
ILMN_1837019	HS.561632	72.7875	85.6354	327.776	90.4752	87.4953	114.282	91.9132	246.015	225.239	103.188	1316.32	85.0504	212.435	71.344	95.5722	91.2352	781.653	105.646	118.214	96.7558
ILMN_1726752	APTX	82.1701	745.09	96.8204	138.681	260.243	131.165	352.169	768.419	192.257	127.645	85.5555	95.8219	86.0686	68.8361	100.149	97.0565	93.3454	119.897	172.493	1025.15
ILMN_1711174	SPRR1B	345.955	1125.51	1158.36	1200.65	150.032	2448.14	2084.67	586.27	115.191	1876.51	628.302	905.399	849.799	237.026	1002.84	180.264	782.342	1339.61	1736.67	1822.57
ILMN_2338323	CDC25B	1455.12	1632.03	3184.53	3326.17	108.257	5367	1733	3014.57	3689.25	3498.79	2489.84	2521.11	3196.64	2016.48	2208.02	678.603	3120.98	2134.22	5560.59	3273.96
ILMN_1794132	NDUFS8	1106.55	1189.57	3792.89	102.471	1218.89	1277.74	1080.47	798.643	1676.58	1901.21	554.226	764.729	2153.46	584.268	560.571	1458.88	2107.03	3090.49	6617.5	3322.04
ILMN_2345837	CLTA	661.486	523.366	2041.97	908.638	553.698	2325.76	359.03	1456.51	905.94	188.063	1975.71	1804.29	1775.69	519.99	214.656	243.784	1912.14	1467.13	1748.76	878.069
ILMN_1673682	GATAD2A	69.9061	104.015	289.367	89.2105	91.7465	126.681	90.9219	897.98	91.0313	322.989	86.5285	599.106	365.694	68.0081	105.212	703.182	233.686	136.638	287.765	159.745
ILMN_3200140	LOC645638	448.591	642.7	1777.55	918.466	754.057	137.507	676.452	339.449	2082.37	948.354	717.741	490.094	2031.19	92.0272	624.869	2224.94	1681.05	2650.25	1530.08	880.892
ILMN_1751530	GADD45GIP1	893.081	1306.26	2698.15	1677.68	1493.69	4643.44	2905.17	186.589	2622.76	971.897	1724.47	322.264	1079.84	99.6547	1206.36	1452.57	2430.92	2713.84	4218.64	2345.29
ILMN_1711766	SKP1A	66.3874	80.7556	128.206	90.0677	1035.27	243.444	83.8232	73.8485	117.654	101.72	1778.29	103.342	78.496	63.0774	93.298	86.6392	272.883	279.287	294.734	161.936
ILMN_1724826	DNM1L	63.2203	81.808	237.227	91.7646	90.6668	112.476	140.083	74.022	85.8692	341.538	387.175	87.7204	444.866	67.3979	2491.98	101.65	87.1109	393.088	186.433	100.542
ILMN_1859908	HS.556082	67.8328	90.0585	248.697	644.008	101.834	164.082	98.249	71.4245	87.8745	932.303	88.5653	80.143	87.2464	63.5142	96.1366	82.7803	180.13	1199.22	189.965	944.233
ILMN_1741133	NME1	1995.88	1351.1	4250.91	2867.46	1257.3	7662.46	6662.41	2843.04	5807.06	2589.9	145.706	791.647	2961.15	2726.53	3275.82	3752.25	3560.88	3685.23	6681.69	4599.57
ILMN_1695420	CLTA	160.25	462.189	1348.37	147.748	564.141	1689.95	327.07	1252.79	277.763	157.929	663.827	1594.77	1467.25	229.13	208.091	247.482	1306.19	654.929	1049.98	1040.38
ILMN_2187718	COX17	745.16	129.443	335.391	1093	225.204	126.71	703.67	583.142	510.06	1503.37	226.102	258.241	561.564	72.1193	476.873	82.1555	126.628	571.317	332.681	678.805
ILMN_1651378	AUP1	596.585	2813.95	1514.56	884.162	1682.1	1980.8	2595.7	100.975	786.893	3826.9	1158.17	322.142	1698.51	1375.69	264.857	1043.47	2144.78	3486.28	3522.39	1007.83
ILMN_1780769	TUBB2C	822.209	1734.4	1295.69	681.814	2304.93	1791.11	2355.67	110.328	2418.17	995.596	1106.14	908.854	1482.73	335.353	1954.96	186.025	1744.75	336.11	3425.32	2153.27
ILMN_1742074	C8ORF76	66.8068	132.533	450.958	162.198	297.819	395.55	269.587	727.478	1015.64	683.145	88.5585	85.0095	544.786	360.697	95.2846	134.474	117.809	109.457	207.634	94.6496
ILMN_1756352	MAPBPIP	1653.05	1548.48	2222.87	144.755	2881.22	2127.43	2004.27	1219.67	659.907	1193.35	3006	483.884	1640.1	160.997	343.767	1962.95	1477.43	2275.44	2881.22	1163.98
ILMN_1807304	MBNL1	65.2231	79.2059	161.666	678.112	92.4195	1579.93	89.1741	167.164	170.056	105.409	83.7239	605.848	89.8976	180.454	553.345	110.068	106.558	698.135	156.573	112.39
ILMN_1716591	SPRR1A	77.5488	229.131	103.698	90.9265	94.0065	132.893	3684.6	80.4625	102.779	130.022	94.4426	81.0516	94.4909	68.1443	97.1787	97.8415	87.7228	437.275	146.174	104.224
ILMN_1676191	DARS2	69.5325	89.7597	109.529	98.5812	530.746	108.86	82.8685	72.7859	644.329	108.08	345.553	77.5353	96.4582	63.5987	254.248	1826.46	100.758	107.665	194.305	192.188
ILMN_1784602	CDKN1A	2630.08	2045.83	3424.68	2888.45	3036.27	2931.69	890.321	2209.32	98.3183	2261.97	2333.41	1886.11	722.777	1692.44	3023	4485.39	3234.58	4969.36	3362.25	4550.44
ILMN_1790953	TBCB	421.23	591.478	1024.12	759.508	97.8257	122.047	767.728	534.86	216.49	2453.58	399.224	934.093	671.405	1203.98	321.178	304.229	412.373	1506.92	1458.01	1346.01
ILMN_3239284	B9D1	83.7246	91.9633	261.25	120.67	2520.04	164.004	88.3611	74.9469	220.675	134.441	133.823	81.311	977.239	73.6679	114.725	96.8792	118.405	119.54	135.381	147.825
ILMN_1710136	HDHD1A	63.0918	88.4244	82.3929	91.1418	1463.83	1022.67	94.2771	355.389	430.483	101.576	430.605	115.859	86.1304	67.9239	101.968	87.2549	132.64	114.341	169.808	99.3936
ILMN_1733811	JUP	81.7213	775.876	987.577	878.186	161.81	3263.88	530.598	505.477	624.718	1136.45	2250	106.528	672.65	883.528	305.8	761.023	904.796	1524.35	831.108	219.55
ILMN_2149164	SFRP1	227.381	463.83	135.134	1352.03	98.4527	256.088	881.456	94.6617	521.225	809.87	96.988	91.1634	748.154	75.015	753.979	436.735	163.832	582.952	197.629	127.091
ILMN_1715684	LAMB3	2804.63	2217.64	2318.09	437.913	2979.91	3970.52	1032.79	1917.91	211.055	2503.01	2589.27	580.794	3623.38	150.166	1944.39	2900.08	2271.57	2727.03	2576.81	2883.24
ILMN_1696407	SFRS2	435.321	816.944	412.196	248.505	743.835	361.475	106.869	905.595	738.9	1193	87.9588	221.984	774.286	74.508	143.618	154.975	94.8406	394.675	319.008	1013.44
ILMN_2067370	SNRPF	603.708	1356.94	844.208	920.294	1179.43	3379.07	1864.73	391.999	658.207	941.531	1063.87	84.0064	606.039	751.341	980.322	80.837	1099	2249.46	867.92	3447.98
ILMN_3248882	KIAA0114	833.999	691.587	1278.69	2261.69	4083.21	2885.88	1220.69	90.5904	2969.65	2934.33	734.864	1170.62	208.788	468.192	314.06	809.964	1696.53	1720	1882.99	656.296
ILMN_1768867	AP3B1	273.062	93.0755	106.45	172.928	119.688	116.885	132.809	74.2635	116.336	147.746	82.9907	74.636	80.7141	67.5338	3124.43	604.248	94.3337	105.232	148.322	98.8613
ILMN_2072603	MRPL14	414.951	2384.57	3285.93	3441.87	112.653	6122.51	2893.39	324.002	3122.71	2310.63	3298.75	858.457	1255.2	645.468	1372.05	2911.06	2067.13	3360.91	3478.61	2590.98
ILMN_1775743	BTG1	65.8119	277.696	495.879	330.232	2419.06	687.1	394.371	146.389	679.963	112.598	807.539	81.9424	323.013	126.91	762.8	1124.9	297.082	911.171	322.24	125.228
ILMN_1798975	EGFR	66.853	132.136	86.6138	206.069	2729.15	316.141	127.537	74.3905	101.705	109.342	82.4158	669.1	369.295	71.0312	96.9386	84.5691	107.803	121.083	172.119	198.978
ILMN_1706326	MRPL33	69.6866	462.959	292.079	1209.38	548.427	190.41	782.398	87.6244	143.792	244.452	679.342	87.3688	186.376	69.9135	117.118	431.159	437.106	919.97	480.681	1912.63
ILMN_1665887	WDR61	263.469	102.801	98.9305	135.048	87.2429	359.579	81.1835	68.7629	86.9702	1689.79	553.292	75.1998	86.0021	65.111	1374.07	301.938	249.251	139.918	268.841	108.09
ILMN_1659725	EXOSC5	366.315	609.396	492.772	1121.56	1357.84	250.237	91.5973	165.84	695.457	583.24	198.254	1179.64	309.008	65.9941	540.89	91.4967	566.066	1132.79	569.398	119.742
ILMN_1779886	TBC1D14	137.645	226.257	188.629	645.625	917.381	112.824	675.272	75.4884	766.425	539.491	86.1732	107.217	266.036	975.098	98.0959	254.665	370.049	402.07	175.604	95.4014
ILMN_1757604	TPM2	239.012	3146.45	3871.78	3166.59	1576.67	1820.24	1246.55	1683.53	1131.42	3595.36	2073.8	2430.23	2517.54	76.5812	1897.3	578.615	3399.51	4494.12	5135.28	3649.81
ILMN_1765851	TRADD	66.8743	183.203	258.257	94.1635	1096.36	121.541	93.5039	234.442	332.936	133.22	147.043	123.682	83.6691	70.1851	574.03	712.749	577.127	117.648	582.386	1552.62
ILMN_1659058	PPP1R10	61.7964	170.383	344.727	79.7991	81.7274	116.377	1804.52	220.117	85.1575	254.111	878.736	536.2	222.85	66.2945	240.142	88.1958	350.479	119.655	166.902	498.589
ILMN_1720542	POLR2I	71.6103	1775.81	2596.78	549.152	2094.58	2880.45	2737.67	565.27	2188.49	1664.3	2575.77	709.665	1251.13	81.9142	1725.93	1061.61	1754.83	1777.1	3055.17	1090.67
ILMN_3251733	C19ORF43	1539.77	1118.29	2844.82	3335.99	2886.88	3705.39	113.112	427.091	1669.18	2087.43	3940.55	498.705	404.072	767.535	2054.35	1297.21	2640.2	2207.83	4325.97	6358.82
ILMN_1695658	KIF20A	73.4574	117.131	82.502	116.648	90.355	1644.62	992.098	137.979	1113.14	125.251	93.1973	414.398	83.9698	66.8443	104.894	93.2217	323.435	117.074	191.881	416.419
ILMN_1756355	NDUFS3	62.6149	2538.63	3001.22	2146.17	906.743	1989.09	3525.52	328.989	2672.25	2139.46	2719.46	258.726	1088.57	1300.99	1520.48	581.513	2117.57	3079.05	2739.68	3060.08
ILMN_1670870	ALCAM	915.59	140.815	344.906	1526.77	136.594	662.45	113.126	79.0443	134.189	160.484	88.2357	746.808	385.724	148.045	140.614	94.5117	557.424	332.889	213.065	94.0498
ILMN_1707493	SNHG3-RCC1	68.6652	131.196	89.5422	153.506	84.3992	1668.82	91.612	294.372	157.5	207.441	308.635	79.3935	1184.16	255.896	635.16	86.3488	91.9443	1176.09	145.73	99.3644
ILMN_1716596	NSMAF	301.619	202.284	153.192	81.834	378.431	1738.88	110.921	187.471	548.359	1926.58	82.6615	75.7204	472.295	279.609	810.486	82.5416	659.528	459.582	251.503	91.0843
ILMN_1670899	FBN2	67.1367	323.459	117.826	93.8757	1575.54	1043.33	89.3472	73.9174	127.268	174.401	98.5749	84.9069	133.285	122.587	91.8065	1524.73	115.607	115.453	135.955	103.295
ILMN_1739821	EIF2S1	310.124	83.0703	103.106	299.608	89.5674	113.806	90.7392	76.9923	247.439	143.037	882.301	1162.29	76.5618	112.671	104.836	83.7822	86.8197	1524.73	198.484	146.111
ILMN_1687508	ALDH7A1	91.7261	549.148	398.694	105.776	304.812	971.144	88.7284	1117.41	488.809	675.519	857.616	86.7811	88.3617	66.6181	2304.57	259.85	172.122	329.57	400.387	656.002
ILMN_1783728	TBRG4	521.483	1516.22	2342.85	3196.49	154.923	1431.87	2808.46	1192.38	1689.04	3179.52	999.82	112.698	245.226	1388.9	1755.61	1517.53	1275	3149.15	2902.87	3492.99
ILMN_2201966	N4BP1	161.422	85.9459	734.678	88.3569	91.9721	112.411	1447.67	966.801	93.3874	307.951	83.5684	82.1099	84.2903	72.1693	109.154	263.458	87.7308	118.971	412.555	98.8141
ILMN_1665384	SH3BP5L	67.869	85.0901	492.316	83.2967	93.1196	124.405	164.058	73.6324	95.8889	1568.16	98.8089	79.172	80.664	69.8863	1562.76	365.157	646.328	114.904	366.475	516.04
ILMN_1726417	MRPL33	74.6242	504.106	298.86	1140.25	724.893	255.196	1519.93	70.3132	89.1819	172.022	577.983	106.513	112.163	123.323	106.868	468.709	515.348	866.122	543.352	1538.49
ILMN_1791217	FAM40A	76.5117	102.219	99.8348	106.204	107.374	158.98	2280.89	118.133	259.955	154.082	709.807	107.875	102.939	80.3369	115.547	1643.25	99.5206	142.557	136.543	126.571
ILMN_1676611	PHPT1	709.104	997.352	1525.24	971.524	1110.45	362.415	128.076	214.377	1055	1348.36	693.351	93.5033	180.648	64.4576	624.724	185.805	1165.82	2016.72	1767.35	1391.22
ILMN_1806867	PPM1G	137.793	425.39	1157.48	771.225	1491.58	449.001	213.361	172.105	672.975	1732.54	120.422	79.7076	594.033	67.7793	102.645	1133.86	983.502	1028.18	1652.61	629.758
ILMN_1655821	CAPG	2099.24	2619.81	3409.37	1353.94	473.992	4707.12	252.987	2663.45	527.788	1942.71	229.242	252.785	1957.56	760.984	3063.38	645.658	3078.9	3268.47	3655.15	4125.07
ILMN_1728355	PSMD4	2093.41	505.425	2266.87	98.1091	1996.34	1484.92	1886.28	532.944	1547.51	2927.7	108.825	1227.67	1450.11	1630.55	1866.99	1385.35	2775.68	3826.71	3393.96	2315.7
ILMN_1768271	SMAP1	478.792	143.378	114.393	87.1879	652.841	2920.75	99.6962	71.5442	84.037	113.976	80.6911	82.0721	81.8348	67.4524	92.5117	730.598	91.7678	109.48	220.795	98.7824
ILMN_1798123	ELOVL1	67.3299	1089.33	878.849	255.842	1091.01	2909.7	1118.71	102.539	1684.23	701.965	559.693	1551.07	1072.35	70.3776	1191.7	350.063	1732.97	2172.65	2310.71	1584.11
ILMN_2211780	SLC25A4	316.562	91.7868	96.9918	130.073	90.609	1170.88	84.5373	70.9686	1367.99	382.663	218.011	1179.14	688.243	64.0113	105.003	94.8632	131.803	217.075	450.618	93.8298
ILMN_1663640	MAOA	3350.12	4955.39	5613.45	6113.53	1478.76	5667.22	5031.03	2958.46	6496.29	2158.7	2298.29	2556.11	1127.31	64.2802	3539.84	6421.39	6104.1	9734.01	6262	6057.98
ILMN_1669599	DENND4C	207.616	365.268	335.699	125.323	128.901	1205.49	2013.43	72.9471	125.892	166.159	110.078	78.7658	877.562	68.2669	937.435	81.5843	87.7945	157.352	205.895	95.9852
ILMN_2344130	PSMD4	1808.52	495.14	1923.45	86.9496	2109.72	1477.53	1780.09	473.272	1371.87	3180.2	92.6311	1122.26	1450.12	1633.6	1715.95	1695.32	2270.65	3576.19	2938.77	1915.81
ILMN_2317348	APTX	80.0193	1145.26	108.137	181.5	372.092	127.242	661.135	1057.42	210.148	118.292	93.7156	82.5165	86.4485	64.715	102.968	95.3443	91.4051	131.384	172.407	1416.03
ILMN_1711069	YPEL5	61.5484	360.178	86.2275	1186.02	86.3086	112.9	103.932	68.1123	84.3588	101.716	77.5078	165.048	77.2192	64.7616	81.8618	1523.72	140.181	974.057	671.06	93.3122
ILMN_1736760	KRT16	65.9894	916.376	2645.39	1875.66	744.601	346.955	1042.59	488.393	955.073	119.7	763.406	79.5207	351.408	426.558	2303.86	745.927	462.539	2853.7	1040.17	1312.61
ILMN_2370414	CHD3	65.4525	221.31	807.803	170.278	92.8561	116.613	85.9955	72.4924	1033.39	338.367	90.2736	589.013	82.9269	403.202	1171.62	91.497	830.899	162.387	1050.62	129.886
ILMN_2166506	XRCC6	668.469	3023.03	1618.82	2294.1	163.229	4059.27	1462.46	1109.2	2615.8	3323.19	107.118	442.995	3356.13	141.184	2071.11	1041.9	1541.96	3465.12	3036.04	2258.54
ILMN_1777584	KARS	465.678	933.698	1622.42	2219.3	3446.43	813.214	276.014	2951.93	1464.74	985.123	169.44	90.2356	1841.91	692.992	250.476	2889.67	1793.19	2415.55	1050.67	2574.88
ILMN_1663113	TTLL12	166.904	2828.11	950.69	924.727	410.404	1100.16	1244.74	2573.26	1046.63	1163.69	1726.58	78.0635	1257.44	190.048	248.259	83.4588	816.289	1740	2185.49	972.909
ILMN_1679093	ZNF581	340.876	1544.83	3979.68	3201.82	1466.88	3412.31	3669.76	78.3932	3777.91	1249.16	1035.62	1383.73	2406.81	107.644	5973.68	2853.69	1805.05	2689.88	4096.72	819.359
ILMN_3239397	LOC100134253	75.0628	3037.64	2507.01	1640.91	1176.49	1585.17	106.428	685.326	1272.02	1306.02	3208.27	1244.63	483.306	73.4038	1690.18	1516.76	2112.54	2732.03	1647.72	2152.11
ILMN_1771179	CYB561	78.9159	1025	548.92	89.0486	92.9294	1549.62	95.0551	77.1618	92.9923	1160.05	94.8791	91.566	1607.02	215.619	106.74	103.014	619.59	477.616	902.046	109.706
ILMN_1770031	ABHD10	241.374	88.3166	774.213	87.2922	92.3819	109.398	88.4185	509.044	350.327	2607.73	98.3696	486.266	590.607	69.4258	98.9021	84.2635	83.7624	1522.95	148.881	106.709
ILMN_1805737	PFKP	288.509	2571.72	1832.07	165.727	1306.06	1615.12	4466.75	153.664	3564.17	4408.61	1743.19	1742.22	3372.31	508.68	3740.77	102.459	630.089	2904.65	2347.61	1037.38
ILMN_1782095	C20ORF55	71.2672	443.678	113.957	82.8383	94.8105	897.447	89.8577	1243.76	251.629	111.917	104.846	74.4766	212.125	70.7365	99.0352	89.9186	227.054	669.48	251.942	5121.83
ILMN_1756898	COQ9	331.047	1314.63	1058.17	194.41	2489.89	1421.49	98.1523	275.906	1281.86	156.221	86.9222	153.393	1457.84	70.6397	99.6972	523.417	1029.77	627.713	907.349	180.89
ILMN_1673991	ATIC	89.3789	1134.31	1112.93	505.421	101.053	1399.57	2213.25	1340.02	881.973	179.423	622.26	1749.62	1469.72	76.0047	2110.85	270.586	1788.08	2730.52	1443.98	4159.56
ILMN_2415179	CLSTN1	1230.37	2901.84	2597.34	1035.61	2880.73	5516.11	4086.13	323.823	354.864	7266.05	257.376	3617.01	3130.17	90.6459	1194.35	1951.32	2871.56	4981.06	4201	359.511
ILMN_1713124	AKR1C3	142.738	2868.23	1825.91	222.891	4076.77	4128.75	143.795	1639.7	3259.09	2409.17	2659.15	3090.43	2262.38	126.777	4349.54	3049.93	3160.02	610.672	2398.34	2056.48
ILMN_2323048	ERP29	146.316	1183.92	1052.97	1226.6	5542.48	745.732	208.004	113.115	528.332	4304.72	143.83	457.931	1301.8	87.6287	362.776	2323.12	1326.77	4163.6	1864.05	2667.38
ILMN_2115434	RAB32	65.1303	2418.79	1512.42	1652.96	2562.89	710.489	1291.88	263.266	89.92	3472.29	487.693	786.921	625.181	86.4461	4530.05	1992.27	1806.74	3555.09	2204.2	169.176
