# Supplementary material for: Nucleocytoplasmic transport of active HER2 causes fractional escape from the DCIS-like state
Source: Nat Commun. 2023 Apr 13;14:2110. doi: 10.1038/s41467-023-37914-x (PMC10102026; doi:10.1038/s41467-023-37914-x)
Supplement: Supplementary file 6 — Supplementary Data 3 [file 41467_2023_37914_MOESM6_ESM.xlsx]

## Sheet: 398386_2_data_set_7469036_rs05s
PROBE_ID	SYMBOL	Frequency_Match	MeanFrequency	MinusAP_10cell_Rep01_9256760042_I_AVG_Signal	MinusAP_10cell_Rep02_9256760042_J_AVG_Signal	MinusAP_10cell_Rep03_9256760042_K_AVG_Signal	MinusAP_10cell_Rep04_9256760042_L_AVG_Signal	MinusAP_10cell_Rep05_9256760102_A_AVG_Signal	MinusAP_10cell_Rep06_9256760102_B_AVG_Signal	MinusAP_10cell_Rep07_9256760102_C_AVG_Signal	MinusAP_10cell_Rep08_9256760102_D_AVG_Signal	MinusAP_10cell_Rep09_9256760102_E_AVG_Signal	MinusAP_10cell_Rep10_9256760102_F_AVG_Signal	MinusAP_10cell_Rep11_9256760102_G_AVG_Signal	MinusAP_10cell_Rep12_9256760102_H_AVG_Signal	MinusAP_10cell_Rep13_9256760102_I_AVG_Signal	MinusAP_10cell_Rep14_9256760102_J_AVG_Signal	MinusAP_10cell_Rep15_9256760102_K_AVG_Signal	MinusAP_10cell_Rep16_9256760102_L_AVG_Signal	MinusAP_10cell_Rep17_9256760095_A_AVG_Signal	MinusAP_10cell_Rep18_9256760095_B_AVG_Signal	MinusAP_10cell_Rep19_9256760095_C_AVG_Signal	MinusAP_10cell_Rep20_9256760095_D_AVG_Signal	PlusAP_10cell_Rep01_9256760095_E_AVG_Signal	PlusAP_10cell_Rep02_9256760095_F_AVG_Signal	PlusAP_10cell_Rep03_9256760095_G_AVG_Signal	PlusAP_10cell_Rep04_9256760095_H_AVG_Signal	PlusAP_10cell_Rep05_9256760095_I_AVG_Signal	PlusAP_10cell_Rep06_9256760095_J_AVG_Signal	PlusAP_10cell_Rep07_9256760095_K_AVG_Signal	PlusAP_10cell_Rep08_9256760095_L_AVG_Signal	PlusAP_10cell_Rep09_9256760008_A_AVG_Signal	PlusAP_10cell_Rep10_9256760008_B_AVG_Signal	PlusAP_10cell_Rep11_9256760008_C_AVG_Signal	PlusAP_10cell_Rep12_9256760008_D_AVG_Signal	PlusAP_10cell_Rep13_9256760008_E_AVG_Signal	PlusAP_10cell_Rep14_9256760008_F_AVG_Signal	PlusAP_10cell_Rep15_9256760008_G_AVG_Signal	PlusAP_10cell_Rep16_9256760008_H_AVG_Signal	PlusAP_10cell_Rep17_9256760008_I_AVG_Signal	PlusAP_10cell_Rep18_9256760008_J_AVG_Signal	PlusAP_10cell_Rep19_9256760008_K_AVG_Signal	PlusAP_10cell_Rep20_9256760008_L_AVG_Signal
ILMN_1687508	ALDH7A1	Upreg	0.3	264.569	97.1884	95.2478	241.185	628.338	96.7124	103.848	242.838	162.302	343.661	259.658	100.78	88.5157	80.7337	687.491	83.4058	131.81	312.146	82.4626	97.6233	91.7261	549.148	398.694	105.776	304.812	971.144	88.7284	1117.41	488.809	675.519	857.616	86.7811	88.3617	66.6181	2304.57	259.85	172.122	329.57	400.387	656.002
ILMN_2398388	APH1A	Upreg	0.25	120.308	163.514	182.336	241.238	124.364	212.037	286.23	93.5185	115.358	170.471	60.6462	82.958	500.122	87.5122	123.674	124.324	73.8661	112.017	109.608	91.9249	69.9458	235.997	173.482	391.175	514.661	246.462	315.253	152.429	122.691	101.497	163.679	85.0119	174.502	69.8157	695.023	659.79	322.268	475.11	261.257	154.839
ILMN_1710482	APLP2	Upreg	0.225	89.94	133.571	171.263	144.003	88.5992	135.534	247.415	114.85	145.09	105.862	64.3647	84.3515	98.7081	121.959	165.101	179.802	105.656	185.284	103.216	126.433	66.7605	157.074	147.846	235.665	109.108	142.201	390.903	83.2118	104.7	196.052	111.493	140.235	97.7208	135.081	226.112	422.986	122.541	180.52	159.344	316.232
ILMN_1800935	ARV1	Upreg	0.325	78.1683	112.702	88.2075	98.8375	114.541	83.2242	274.593	272.119	104.827	92.0559	63.3997	101.577	85.5877	83.0369	180.56	99.3459	62.8144	338.864	81.5055	85.7563	68.274	545.211	107.273	1176.26	455.563	204.041	97.1427	95.9178	241.317	430.691	210.383	404.924	239.765	70.9008	440.632	180.572	298.947	176.903	145.285	257.868
ILMN_1670609	ATOX1	Upreg	0.275	1508.94	3882.53	4488.43	1499.46	1279.12	3478.13	4252.85	3969.21	4341.93	3108.61	948.888	1217.75	1248.75	1907.47	4136.55	2139.96	1228.93	2999.26	770.537	2397.34	1914.35	3989.53	5577.46	5249.2	2121.62	6345.02	1465.26	2724.77	3914.34	3983.69	1493.47	549.059	2840.02	922.054	3442.54	2957.98	4275.5	4439.1	7609.35	4942.9
ILMN_2341363	ATP5A1	Upreg	0.275	1960.19	3148.63	2294.14	2975.3	2177.82	3108.11	3434.71	2021.27	2798.38	2362.97	1793.21	2537.74	1560.49	2895.03	3386.73	1421.03	2245.53	4059.13	2539.02	2916.86	77.6092	2655.87	2258.43	1613	4937.2	4566.18	2861.19	2123.76	3443.57	3267.06	4966.43	1876.76	1775.05	1051.63	5075	1873.73	1820.35	4619.38	3087.1	1985.78
ILMN_1676393	ATP5G1	Upreg	0.3	1741.17	2408.3	1360.75	3189.73	1298.02	992.242	2037.39	1834.11	1580.77	2726.18	226.448	1305.88	109.111	420.704	1475.45	283.89	361.74	2808.84	486.351	99.51	482.559	2350.04	2187.37	1784.88	1716.32	4269.83	3302.62	363.47	3305.14	4009.08	2033.88	1374.98	2453.99	570.192	1811.1	1865.86	2897.61	2694.76	3966.21	3122.03
ILMN_1651378	AUP1	Upreg	0.4	1114.26	126.542	1392.35	907.841	1098.78	1190.66	731.453	1319.79	2352.95	1337.39	1068.5	359.787	461.367	220.15	937.054	825.602	71.2773	1276.21	713.322	432.027	596.585	2813.95	1514.56	884.162	1682.1	1980.8	2595.7	100.975	786.893	3826.9	1158.17	322.142	1698.51	1375.69	264.857	1043.47	2144.78	3486.28	3522.39	1007.83
ILMN_2258383	BAX	Upreg	0.275	131.909	266.647	491.535	557.064	314.178	224.808	242.411	406.935	258.314	324.713	186.192	251.054	211.579	442.996	433.377	184.978	110.83	331.232	220.052	497.356	370.007	244.636	273.169	231.28	266.397	390.369	218.89	176.439	510.354	632.068	282.94	381.667	225.469	222.787	312.144	628.371	566.985	1002.34	685.046	490.455
ILMN_2148452	BCAS2	Upreg	0.225	85.3907	96.4126	99.4441	122.896	109.336	114.516	139.932	92.5082	108.319	96.1549	65.4559	98.3481	92.7666	84.2599	163.18	78.2248	76.3423	104.522	89.5954	99.0001	67.1793	94.5098	95.0812	107.78	129.31	136.82	101.604	99.6183	188.446	297.152	90.602	82.8533	133.487	205.762	128.919	109.924	96.4533	122.882	134.532	115.552
ILMN_1787324	C16ORF48	Upreg	0.25	84.5951	96.8071	108.269	115.951	90.8151	108.26	115.32	92.525	97.2754	101.24	66.8019	86.2597	105.917	94.3788	109.419	81.3379	66.3419	102.681	84.2308	106.38	71.6336	90.2819	275.181	87.8374	94.9837	120.984	92.7536	79.9674	97.6434	168.66	103.233	88.788	88.8294	76.9262	103.628	90.5365	99.5957	136.327	256.137	109.281
ILMN_1757693	C17ORF51	Upreg	0.225	82.0328	93.2412	93.505	106.114	94.113	106.776	106.014	94.2135	100.628	96.1452	61.4168	90.153	110.236	73.6628	118.422	91.9104	67.0401	112.295	87.2589	105.664	63.8989	86.7089	82.4631	95.1787	115.542	471.785	95.1518	79.9167	97.7855	110.883	97.0023	85.0509	91.7974	72.4497	104.178	94.7628	91.6801	120.654	147.574	188.893
ILMN_1674650	C9ORF95	Upreg	0.275	75.8492	113.053	102.684	113.033	93.4986	145.214	161.943	114.613	117.904	165.774	63.9892	85.9351	97.353	83.5344	97.3272	79.692	62.3252	102.904	87.661	334.887	102.792	94.1377	230.434	86.4574	126.19	319.062	284.142	711.863	96.7842	108.287	108.343	199.497	86.9389	65.9263	91.2511	565.713	113.816	523.322	284.944	113.275
ILMN_1795852	CCNE1	Upreg	0.275	75.2061	96.0723	96.2878	112.232	93.6105	85.493	105.728	87.349	103.976	138.909	67.5367	82.8272	102.807	101.745	105.155	86.3454	66.0236	109.35	77.5297	92.6001	67.3549	88.9878	89.9414	86.5677	92.7228	125.42	846.755	76.1723	86.5697	158.067	98.024	80.1445	1109.26	72.6098	101.318	95.293	109.146	123.308	229.911	135.895
ILMN_2338323	CDC25B	Upreg	0.275	1414.62	960.563	635.517	4663.42	2086.7	750.933	1665.78	150.435	1755.89	1892.81	342.107	582.264	322.703	243.293	989.963	116.105	626.868	2801.4	1902.84	3353.85	1455.12	1632.03	3184.53	3326.17	108.257	5367	1733	3014.57	3689.25	3498.79	2489.84	2521.11	3196.64	2016.48	2208.02	678.603	3120.98	2134.22	5560.59	3273.96
ILMN_1800837	CFDP1	Upreg	0.3	85.5211	88.8358	100.502	109.375	92.1361	92.0657	202.46	88.1872	84.4268	89.2518	67.243	85.6039	107.547	79.2733	110.661	87.0035	70.3091	100.99	86.9215	92.608	68.2647	339.487	101.5	91.0327	96.7358	228.774	95.806	80.8916	89.3118	111.198	87.3971	80.3152	133.074	66.9529	966.254	91.8253	84.6735	121.134	172.836	320.789
ILMN_1752631	CGGBP1	Upreg	0.25	90.0855	115.367	122.273	126.215	101.705	98.0908	130.904	91.2951	129.3	112.026	71.1203	96.8791	115.289	104.484	120.467	107.32	69.7104	109.599	145.52	119.867	86.6851	351.455	109.179	90.7522	200.77	147.652	109.999	81.9972	122.847	132.043	85.7978	87.7976	96.7516	76.9078	112.126	98.5128	108.406	149.527	131.646	118.035
ILMN_2041046	CKS1B	Upreg	0.425	125.439	160.707	980.001	1594.75	85.5275	966.175	1449.02	626.887	694.702	746.532	115.147	705.222	365.589	781.01	450.075	1124.81	491.267	965.853	95.3537	88.459	1133.79	883.384	663.734	908.208	715.608	5730.11	4105.51	871.268	2329.84	1604.42	2541.49	989.859	2553.38	1574.81	405.147	1307.14	1520.79	1263.29	1099.46	3941.05
ILMN_1803236	CLCA2	Upreg	0.3	71.7826	170.902	220.08	237.096	115.836	326.144	144.47	94.6778	240.001	118.165	138.547	249.216	232.3	139.843	285.832	197.77	62.3836	267.025	198.579	185.47	88.4003	131.188	132.033	458.039	191.977	700.467	136.874	193.387	324.151	153.844	158.207	316.637	372.595	65.7061	419.273	978.196	101.812	172.199	175.8	142.154
ILMN_2415179	CLSTN1	Upreg	0.35	376.731	2635.69	1073.02	195.601	295.197	1915.34	3083.19	398.585	3090.14	2839.68	78.1917	2632.15	312.466	1428.4	1738.09	690.744	2928.33	3034.67	1888.75	1820.06	1230.37	2901.84	2597.34	1035.61	2880.73	5516.11	4086.13	323.823	354.864	7266.05	257.376	3617.01	3130.17	90.6459	1194.35	1951.32	2871.56	4981.06	4201	359.511
ILMN_1739734	CLTCL1	Upreg	0.225	88.9247	100.612	101.721	117.809	91.9459	98.7178	103.194	87.2774	110.433	97.7158	62.4245	96.0103	109.351	87.8544	104.689	81.2073	67.7009	101.006	85.2115	83.7616	75.4026	92.2214	91.0391	101.216	93.4443	116.332	133.154	77.3806	113.978	112.128	92.1393	84.7925	99.6246	67.821	103.541	1148.42	97.4874	114.309	114.244	104.368
ILMN_1706238	CSE1L	Upreg	0.35	615.247	290.869	2009.78	323.949	499.475	110.026	3253.57	377.859	173.068	1566.52	295.061	532.319	97.3754	492.203	253.801	77.3078	194.154	383.117	78.2399	613.005	1131.2	1908.82	948.601	2614.65	2391.92	6168.53	313.298	655.302	1868.78	4056.99	1425.62	1904.28	1307.32	362.614	4764.98	655.675	1528.04	1979.8	3253.76	1305.59
ILMN_1665797	CSE1L	Upreg	0.325	473.424	275.195	1660.4	165.612	406.792	81.8122	2613.72	282.272	153.161	874.159	228.678	304.031	96.1859	404.376	219.049	80.7568	67.9522	281.68	79.6758	489.699	922.913	1628.34	763.035	1910.7	1862.46	4409.23	272.401	572.364	1683.94	3359.56	1146.5	1591.86	464.842	276.398	3954.17	475.933	822.187	1818.17	2380.49	892.781
ILMN_2311989	CUTA	Upreg	0.225	848.313	767.43	1912.12	2272.27	1047.77	1302.64	1856.15	985.016	1868.11	1169.18	569.086	432.021	264.639	853.657	1225.61	496.782	1937.55	1717.53	1981.34	873.569	771.82	907.773	2220.57	1601.39	995.067	2085.39	1497.65	163.19	1813.93	2483.02	1567.19	1004.23	3666.3	390.786	1355.04	245.234	1163.8	1915.72	2201.66	3258.23
ILMN_1713918	CYTH3	Upreg	0.225	99.5736	100.863	99.0348	128.177	99.5089	92.7526	112.512	98.2671	177.06	108.275	69.0455	90.6862	136.904	88.3339	108.673	88.477	73.4083	123.915	90.8872	106.832	77.1569	88.181	93.4039	97.2555	105.362	832.984	111.412	87.861	90.9096	341.77	100.859	203.487	89.1248	74.1353	112.073	236.772	102.626	140.979	109.996	109.965
ILMN_2305544	DBI	Upreg	0.4	1994.02	1814.74	1178.87	1427.09	2245.5	84.9248	97.5169	827.408	2253.5	1312.79	438.137	1637.83	97.0045	1542.01	2067.76	2080.55	953.858	1501.95	91.2919	1683.51	1351.3	1856.41	2120.21	4081.97	448.771	2988.94	4239.39	1253.85	1132.15	2092.65	2420.59	2122.56	1261.69	160.365	4010.01	1626.8	1709.05	3640.88	2264.7	4377.72
ILMN_1794392	DDX3X	Upreg	0.3	90.1747	103.623	121.398	135.698	90.4752	99.1632	152.705	92.1566	99.5904	106.106	73.4035	157.714	107.728	121.42	119.432	99.0001	73.1092	140.796	106.734	98.2004	74.0384	170.187	114.088	223.663	114.268	131.9	90.6566	91.293	105.322	239.702	107.242	90.1705	113.417	73.2967	134.551	290.151	113.103	237.989	159.382	142.656
ILMN_1744709	DLG5	Upreg	0.275	88.2836	133.886	203.294	138.171	149.533	128.545	162.664	155.086	126.456	92.5006	63.2189	83.2644	109.513	111.472	115.107	122.623	70.3273	153.626	112.722	142.054	116.505	181.896	120.291	95.2638	322.485	120.739	88.886	110.181	290.014	150.238	311.784	81.8319	146.195	68.1284	103.72	115.214	218.368	271.091	141.199	111.9
ILMN_1655614	DSP	Upreg	0.25	75.9858	241.094	95.2883	123.443	116.554	119.581	232.961	119.906	108.568	125.987	63.7867	87.2835	99.2168	84.3047	102.071	84.853	78.7107	145.262	83.3743	94.2729	190.288	343.655	98.0346	177.247	94.8376	363.642	95.5742	74.1629	214.883	159.635	110.148	105.081	263.685	69.1169	99.6385	85.6863	91.8965	191.572	127.163	191.582
ILMN_1772796	DYNLL2	Upreg	0.275	100.756	95.5501	93.985	118.852	89.9023	82.1141	141.919	90.2401	92.2348	91.9764	60.9112	149.747	99.9984	82.0537	96.2192	88.419	63.575	102.329	89.7025	93.1409	215.875	90.7426	87.9596	81.5903	98.073	119.645	660.668	73.7524	1282.57	108.918	93.5587	81.437	90.2298	64.056	106.395	257.57	360.074	122.846	148.87	111.493
ILMN_1722900	EIF4A1	Upreg	0.275	3040.6	3261.48	3870.95	6733.04	5187.88	3467.15	7070.29	2979.3	6358.43	5157.29	2225.34	2634.92	2734.41	3342.27	5679.91	1546.39	1966.94	6144.85	3810.07	6597.69	4222.47	4738.4	6016.39	5806.85	8078.84	9721.89	6573.99	1248.27	6143.83	8528.46	6010.07	2237.88	5549.31	2027.59	4015.12	2446.62	6688.11	7957.69	7235.67	5188.49
ILMN_3190834	ELMOD3	Upreg	0.225	77.7561	98.1533	101.205	122.248	88.1955	87.0966	138.209	95.8901	350.946	170.552	65.8288	85.3117	135.174	89.2284	112.443	86.7669	66.5897	94.0105	84.4587	107.835	139.267	222.886	162.071	91.1777	427.304	272.939	90.1998	68.1822	91.0274	117.438	453.836	85.3973	90.3274	72.7584	97.8967	197.015	102.361	249.546	108.122	99.7524
ILMN_1810289	FER1L3	Upreg	0.225	92.4987	104.779	98.3248	110.163	321.514	98.4192	103.003	91.6618	94.8529	94.7992	62.0833	89.6902	96.1955	82.905	105.666	84.8132	75.342	96.1733	75.9323	94.9105	66.0881	92.8593	93.5905	89.7059	206.467	279.891	89.874	227.176	86.6089	157.252	83.034	75.8019	130.788	66.6448	99.7418	113.966	95.582	131.288	110.529	108.56
ILMN_2204876	FLVCR2	Upreg	0.3	83.3508	93.2703	113.843	111.852	176.05	89.2572	116.708	91.1889	105.293	92.9124	59.4869	85.3243	92.0781	86.0807	105.972	78.5441	112.106	100.93	93.9029	96.4381	77.1708	87.1183	295.114	90.833	95.5131	145.919	136.856	79.6541	481.875	119.455	89.6639	98.8838	85.3145	69.137	98.8033	87.4943	107.955	359.251	150.043	425.337
ILMN_2101526	GGCT	Upreg	0.3	79.4619	88.8133	90.9194	104.716	82.0254	81.3429	142.801	270.115	120.549	87.3376	129.217	79.1134	97.7928	77.257	103.346	82.3856	62.8831	166.354	455.744	102.758	66.7548	238.998	179.091	1368.94	143.449	276.493	228.81	146.368	115.623	134.678	397.586	266.87	101.005	67.6694	416.464	96.0318	185.581	467.367	287.738	372.694
ILMN_1699015	H3F3A	Upreg	0.225	871.239	1365.72	1896.33	3074.34	1517.67	670.049	2361.43	1441.99	2832.3	2271.84	756.801	1116.12	1679.42	1663.54	2796.73	2517.01	1490.32	2460.15	1298.72	784.046	157.114	2469.81	3127.59	2571.5	2888.32	3364.89	633.626	446.772	3041.26	2196.25	1408.34	1877.04	1397.85	1193.91	1571.05	1478.76	1157.92	3002.07	3374.16	2410.04
ILMN_1731984	HMGN3	Upreg	0.25	86.1144	95.2037	118.829	111.592	168.607	111.685	112.134	101.347	92.9722	133.031	61.8051	82.5357	98.1886	79.8688	168.193	82.9278	66.9262	557.592	82.237	104.893	127.555	106.25	223.41	92.4704	94.9072	278.859	101.394	142.813	119.073	736.464	252.108	85.4389	90.0985	184.14	708.71	81.5055	128.837	362.182	343.94	100.629
ILMN_2334587	HNRNPC	Upreg	0.275	85.0556	102.337	112.596	205.698	110.224	100.385	123.536	99.9866	189.095	100.462	65.884	90.9985	99.1055	94.447	120.596	105.202	69.565	125.947	86.595	103.584	208.934	98.0518	103.92	114.883	102.568	1188.14	103.264	80.6708	215.192	139.951	104.54	277.384	102.062	73.7457	103.414	151.953	118.052	169.362	145.969	686.476
ILMN_2175894	HNRPR	Upreg	0.45	92.1722	100.793	111.145	125.144	112.64	99.3492	127.468	116.246	118.587	105.68	65.2594	120.949	114.923	101.397	130.898	108.988	78.4849	119.251	101.733	118.374	74.2272	347.08	120.055	109.405	98.5083	606.945	103.758	82.5122	1084.32	272.016	105.163	87.819	95.7507	82.6529	354.447	111.651	181.656	143.057	155.589	151.766
ILMN_1900734	HS.580797	Upreg	0.25	87.5379	148.64	124.01	156.916	119.205	92.9042	125.448	112.752	104.446	113.058	89.2954	94.0013	104.657	101.468	112.641	117.781	85.1334	111.882	89.3394	137.912	73.9537	104.996	93.4624	98.6687	144.017	164.224	197.482	82.0669	116.684	138.211	105.916	112.137	184.452	119.063	145.616	107.366	103.51	133.621	133.942	324.56
ILMN_1777584	KARS	Upreg	0.25	808.702	1513.61	1035.36	4008.67	398.577	1101.55	1302.7	93.9805	1211.5	168.614	920.272	94.3337	467.727	671.493	122.456	225.031	236.09	195.842	320.583	97.7412	465.678	933.698	1622.42	2219.3	3446.43	813.214	276.014	2951.93	1464.74	985.123	169.44	90.2356	1841.91	692.992	250.476	2889.67	1793.19	2415.55	1050.67	2574.88
ILMN_1741398	KIAA0406	Upreg	0.325	76.9513	98.5665	91.6395	107.183	84.4564	84.0668	109.319	87.9682	98.5439	86.5176	64.6302	330.021	103.045	90.9205	94.2915	90.8356	65.3861	103.09	81.7697	94.9545	69.2447	85.8984	128.8	90.687	87.7096	110.093	146.319	242.739	83.3875	179.828	93.6128	350.539	82.5524	67.5817	91.7417	85.6282	600.751	123.939	146.331	1691.61
ILMN_1695658	KIF20A	Upreg	0.225	75.9827	96.1411	94.3566	495.333	91.6057	91.6927	350.332	91.5568	98.409	89.8995	68.3023	83.0417	94.786	87.559	101.434	77.5893	67.1432	100.44	84.908	95.2759	73.4574	117.131	82.502	116.648	90.355	1644.62	992.098	137.979	1113.14	125.251	93.1973	414.398	83.9698	66.8443	104.894	93.2217	323.435	117.074	191.881	416.419
ILMN_1703949	KPNB1	Upreg	0.225	99.2416	156.628	128.007	131.326	120.495	114.254	122.657	104.816	160.946	250.364	258.05	94.0792	269.403	83.0549	111.542	80.6925	232.384	141.281	82.5899	133.216	74.7403	153.726	132.107	123.443	227.594	1038.71	155.551	72.2448	131.512	897.08	111.535	265.776	189.806	69.0088	276.816	89.7158	276.729	175.436	159.403	120.337
ILMN_1767662	LASS6	Upreg	0.375	81.7456	95.0634	91.9434	116.569	85.8045	85.5545	117.344	88.4809	122.287	94.9358	66.5485	80.4848	106.055	98.608	101.436	77.7765	73.4534	100.284	88.0923	100.425	70.1235	101.974	100.554	91.7018	95.4153	2852.96	90.434	83.1313	93.3771	611.89	90.1416	113.375	215.176	68.3948	107.503	245.202	137.455	126.575	135.56	120.471
ILMN_2338197	LINS1	Upreg	0.35	85.746	95.725	104.972	118.767	96.4083	92.6048	103.709	81.2709	101.386	91.2483	66.9894	89.7361	108.923	90.7966	109.641	75.9636	67.2452	107.485	87.3221	103.93	72.5751	227.643	113.903	249.142	93.5802	116.904	93.6828	82.1022	100.284	125.532	101.434	84.8797	89.9159	68.995	110.784	89.9621	99.0427	114.315	166.393	120.703
ILMN_3204275	LOC100131859	Upreg	0.275	78.0597	91.281	84.772	101.302	95.3614	92.0295	160.075	85.2738	159.938	122.982	64.4086	83.4446	96.817	80.9113	103.403	75.0174	64.4133	101.343	85.0355	90.0546	62.165	303.519	119.479	138.678	186.752	318.895	89.8655	68.3373	111.817	154.39	385.535	80.6551	82.6105	66.3681	93.0558	84.6628	96.3878	203.442	107.084	103.163
ILMN_1755808	LOC654194	Upreg	0.3	111.268	134.768	105.169	143.351	168.271	158.539	138.874	119.373	135.771	207.91	184.211	160.973	304.181	362.893	158.025	210.287	196.603	128.267	156.516	157.461	177.542	130.574	108.063	146.641	160.437	328.071	368.686	281.242	206.94	184.244	259.437	325.387	224.8	319.125	260.075	396.919	129.733	163.607	143.552	476.873
ILMN_1768311	LOC728888	Upreg	0.35	91.0619	106.668	105.959	113.508	94.4856	86.6515	123.163	94.1958	105.888	121.868	74.5518	89.641	95.6113	119.117	104.514	88.7664	69.8224	114.28	89.6246	96.5602	74.4169	219.727	131.396	94.3853	97.7714	127.472	99.2374	78.4534	96.3901	624.135	100.417	92.4708	86.3763	72.2428	162.87	96.2022	96.4229	130.355	143.135	111.506
ILMN_1736042	ME1	Upreg	0.3	79.2535	103.671	104.808	110.881	85.5553	83.1626	97.732	96.0379	96.441	85.6286	65.024	92.1461	96.3844	84.3539	100.527	80.8244	65.4793	100.808	82.3217	103.967	69.905	85.1503	90.39	91.1181	505.331	122.836	85.3148	73.9543	94.68	374.56	88.237	83.8597	81.6448	69.2803	279.585	90.9709	94.7583	152.474	125.164	97.1583
ILMN_1743806	MIF4GD	Upreg	0.25	118.42	121.142	98.5868	173.849	96.8316	84.8544	196.916	87.6206	124.54	102.333	66.4587	86.6083	107.961	83.4373	174.142	82.9295	108.983	141.369	177.154	136.45	104.81	145.481	146.719	122.006	120.919	119.174	230.172	73.9506	93.7016	1103.66	143.95	88.3337	177.996	76.9953	99.482	332.082	189.399	167.858	206.523	108.199
ILMN_1655765	MRPS21	Upreg	0.225	1711.71	2376.85	3225.99	4058.72	4074.22	2637.12	2476.02	3061.9	4365.04	3128.19	823.837	1845.28	412.661	4159.96	4524.21	1628.86	2092.67	3745.87	3015.24	1519.09	2922.08	2336.68	4114.71	2040.61	3080.98	8149.81	578.316	725.463	2877.19	6265.2	3562.78	432.676	3253.73	1220.21	3822.09	4312.61	2746.81	3921.77	5792.14	5071.41
ILMN_1776493	MTUS1	Upreg	0.275	75.1613	89.6	94.254	105.296	166.115	85.6483	257.437	87.8594	98.0739	89.2694	62.161	83.6085	101.003	85.0543	104.838	79.5189	59.2263	125.283	84.8859	151.868	72.1742	244.157	159.67	84.7309	244.847	141.066	91.4314	73.9976	350.523	640.368	99.5247	405.439	81.1552	80.475	93.9247	84.446	111.685	103.925	149.828	499.289
ILMN_1776104	NDUFS5	Upreg	0.45	2149.84	2032.93	2583.19	2602.32	2072.65	2811.07	3580.27	2728.99	2270.87	2115.74	1710.78	936.291	2206.71	2213.96	3364.76	1838.09	254.946	3194.11	2017.68	2274.29	1112.23	3302.81	2883.42	3384.04	2739.97	6398.92	570.616	435.922	3301.18	5193.01	4037.37	1646.46	2473.03	1626.8	4876.2	2361.98	3484.79	4157.07	4368.83	4056.22
ILMN_1718672	NHP2	Upreg	0.225	1040.74	1627.04	1404.95	3189.65	1867.23	2159.23	2224.12	2030.59	2172.6	1564.41	532.243	1607.15	562.242	769.73	2098.18	772.569	969.235	2140.15	1892.58	249.563	336.592	2335.37	2451.55	1571.95	1922.55	1645.49	3483.68	121.946	2320.2	1687.06	1620.94	1439.91	1827.58	1390.28	1536.3	842.951	1970.93	2895.05	3320.74	2467.54
ILMN_1741133	NME1	Upreg	0.375	336.013	950.351	1684.5	5144.65	2062.16	3006.56	2611.55	2794.01	818.726	1131.72	179.033	567.563	102.223	1466.75	2649.76	1897.45	719.988	2212.32	1752.75	682.973	1995.88	1351.1	4250.91	2867.46	1257.3	7662.46	6662.41	2843.04	5807.06	2589.9	145.706	791.647	2961.15	2726.53	3275.82	3752.25	3560.88	3685.23	6681.69	4599.57
ILMN_1748476	NOP58	Upreg	0.475	74.8726	116.936	93.2691	259.016	94.4488	80.8432	110.909	103.29	151.201	90.3291	60.9147	81.7938	80.6778	76.55	120.044	71.4352	63.0011	101.156	76.3332	126.339	65.1814	266.506	164.327	99.7033	642.943	144.572	402.339	70.1252	552.365	405.726	89.9226	235.533	115.593	295.858	94.5245	365.663	100.373	204.587	236.367	117.183
ILMN_1771903	NUP37	Upreg	0.275	81.2318	169.344	90.1204	107.736	87.1057	96.1669	155.789	88.4433	125.776	130.332	62.7294	97.9577	222.258	133.307	97.1521	78.1307	66.9589	105.704	80.0824	242.124	68.8212	94.6937	114.35	323.612	90.246	332.19	89.3013	70.8994	127.798	123.361	312.204	81.5625	263.821	90.4076	174.595	441.896	223.095	113.685	121.995	123.901
ILMN_1805737	PFKP	Upreg	0.375	1702.31	1002.03	319.791	1501.12	980.428	1618.39	2112.99	1804.19	2360.53	200.037	62.3167	1556.14	308.393	76.1791	1197.92	736.737	151.081	2178.97	572.212	1244.09	288.509	2571.72	1832.07	165.727	1306.06	1615.12	4466.75	153.664	3564.17	4408.61	1743.19	1742.22	3372.31	508.68	3740.77	102.459	630.089	2904.65	2347.61	1037.38
ILMN_1775448	PFN2	Upreg	0.25	82.2486	90.4344	98.0636	145.057	98.8369	94.7951	117.799	103.112	103.438	111.102	66.6981	86.5852	166.386	89.3029	106.959	106.88	97.9619	120.923	85.1726	132.342	73.7669	101.59	96.3613	205.479	90.0322	296.23	115.833	72.601	93.8298	134.737	480.504	102.923	91.6123	74.1607	95.0265	122.049	92.8449	161.875	139.399	305.987
ILMN_1684771	PGRMC1	Upreg	0.25	118.948	96.5125	83.919	343.232	111.307	113.328	201.531	85.4442	103.69	121.118	65.3401	80.2843	94.1499	92.2118	115.677	81.9175	62.824	122.108	82.2835	95.4966	77.1733	119.782	178.365	80.3469	113.298	271.585	117.384	140.448	196.242	509.685	99.0079	138.884	99.5231	214.636	228.457	266.29	121.299	420.043	136.592	95.8625
ILMN_1676611	PHPT1	Downreg	0.3	341.54	250.006	484.1	1850.83	1783.49	627.561	2292.24	1366.41	920.646	1989.25	707.973	632.215	437.382	463.039	1582.14	290.93	597.998	458.217	361.808	1651.52	709.104	997.352	1525.24	971.524	1110.45	362.415	128.076	214.377	1055	1348.36	693.351	93.5033	180.648	64.4576	624.724	185.805	1165.82	2016.72	1767.35	1391.22
ILMN_1775327	PKM2	Upreg	0.225	1012.14	1791.51	1278.78	372.075	1336.43	1094.2	2944.18	701.935	1267.64	2105.72	903.065	290.318	108.367	2246.91	1492.31	774.099	1036.48	2810.98	1688.1	1858.75	102.957	1337.23	1690.6	2300.7	2280.13	5880.73	2652.93	1953.46	2088.41	4176.3	1815.16	1208.29	1525.01	392.444	1726.07	1103.63	2085.17	1670.52	3274.6	3549.03
ILMN_1748651	PSMB3	Upreg	0.25	1462.33	1160.87	1339.71	864.816	2124.38	2111.98	1976.22	1902.97	2210.12	1857.84	708.485	1629.5	1841.16	2456.24	3164.23	196.925	943.163	1002.98	197.624	446.816	1159.25	1077.11	1818.44	846.63	1999.08	4550.24	654.823	383.669	2405.42	1542.71	2561.93	1167.88	2670.53	94.2416	3099.85	1567.96	2104.43	2651.34	3615.09	2772.55
ILMN_1744649	PSMB5	Upreg	0.3	922.347	1462.9	893.474	2722.53	2905.95	278.396	3620.69	887.625	2979.14	2316.06	79.5204	1490.18	2332.48	95.2013	135.94	2964.09	1211.6	3040.13	3022.55	1269.68	354.405	3144.35	2712.93	2734.23	2788.18	6739.83	3207.53	1805.53	3509.39	4114.58	1462.67	596.442	2378.29	1027.55	3483.36	2874.19	3154.6	3955.1	3525.97	1903.15
ILMN_1719749	PTGES3	Upreg	0.275	80.6758	89.9658	98.0552	102.733	90.2806	87.9754	108.261	86.7149	108.328	91.5694	59.5253	86.7864	96.9578	92.9791	99.0957	82.3721	70.1957	179.209	142.864	158.025	64.7851	116.536	104.626	132.603	89.5865	406.649	85.9741	68.2933	143.91	150.654	152.353	271.947	164.466	82.965	108.806	219.718	94.4796	202.118	122.346	109.739
ILMN_1759954	PTMA	Upreg	0.3	72.2904	99.2123	173.224	186.238	167.422	121.59	236.286	99.3637	102.234	159.436	62.4587	118.869	152.167	106.106	197.951	109.328	73.2076	116.106	233.812	132.138	97.956	157.729	108.235	103.812	100.134	289.328	102.012	88.0505	265.304	322.879	100.948	93.6334	134.113	64.5251	537.834	159.583	105.208	150.878	244.586	287.764
ILMN_1776213	RGMB	Upreg	0.225	86.0669	110.374	101.156	115.453	93.8833	90.7115	114.041	87.1447	115.354	91.1007	65.8241	87.0416	96.0898	84.7434	130.85	82.551	67.075	96.7932	83.1462	107.167	73.7075	83.2183	113.795	92.6436	387.693	114.809	218.338	77.9014	115.171	101.612	87.2336	75.0701	172.711	68.9414	95.3302	106.009	92.3248	115.984	215.59	100.012
ILMN_1814726	SCARB2	Upreg	0.4	74.8218	176.987	163.952	110.394	144.688	161.274	99.5369	115.156	272.703	140.751	66.1537	100.601	106.603	77.5383	107.169	123.587	74.1658	119.294	96.0224	141.793	160.978	250.432	122.1	196.125	227.812	485.756	223.853	74.6691	187.099	169.935	173.873	77.5604	656.868	70.6748	102.787	1479.13	268.152	346.016	182.729	113.247
ILMN_1746241	SDHC	Upreg	0.3	83.5355	93.7052	123.785	188.29	155.783	145.12	102.361	94.442	135.488	133.403	60.7502	100.519	115.559	97.48	104.892	83.8723	71.543	156.582	216.557	99.9014	87.6963	95.0768	99.3427	253.363	95.1645	456.168	232.978	203.77	173.166	105.288	115.105	143.353	119.338	85.949	449.613	117.296	163.16	444.46	169.156	93.6496
ILMN_2154322	SEMA3E	Upreg	0.275	160.617	375.318	322.928	301.699	252.236	116.345	280.363	209.319	211.944	208.355	198.568	136.942	107.495	195.429	247.27	246.55	187.132	265.667	117.691	258.991	112.999	215.598	162.826	163.194	311.191	484.62	835.833	140.773	148.566	228.028	181.26	178.408	447.608	331.199	445.331	156.064	162.066	247.624	235.314	769.365
ILMN_1748546	2002-09-01	Upreg	0.25	121.822	133.052	85.8889	106.876	124.76	147.762	303.997	277.402	104.093	107.922	62.6521	201.568	84.4326	77.1139	112.438	78.4772	63.5562	356.863	198.079	148.482	90.3461	219.21	161.124	329.385	916.895	1005.86	90.3248	131.719	130.033	261.36	168.588	77.6206	86.36	65.8929	450.541	586.134	158.929	297.753	171	276.492
ILMN_1689389	SF3B5	Upreg	0.275	862.695	1743.43	1133.82	2237.37	1522.55	626.426	2452.57	1277.43	2176.48	1808.78	917.685	1436.41	292.902	1872.08	2719.15	326.808	1086.47	2115.84	1419.39	2099.71	280.569	1727.67	2611.06	2640.3	1482.04	2892.3	302.016	842.844	1968.52	3379.25	2047.11	1487.68	1225.05	1337.58	1610.52	1065.7	2098.64	2869.79	2683.59	2802.18
ILMN_2149164	SFRP1	Upreg	0.45	289.364	99.2981	108.569	114.437	217.907	88.5054	338.125	196.118	203.425	180.327	67.5967	140.46	95.2697	88.9117	186.799	77.4465	60.9531	295.743	84.0247	97.2158	227.381	463.83	135.134	1352.03	98.4527	256.088	881.456	94.6617	521.225	809.87	96.988	91.1634	748.154	75.015	753.979	436.735	163.832	582.952	197.629	127.091
ILMN_1795341	SFRS1	Upreg	0.275	217.339	427.312	81.7968	109.113	111.907	148.944	155.914	223.175	163.25	264.039	69.1854	258.597	136.027	88.5451	105.954	94.4953	65.2821	301.526	185.282	90.5569	315.609	155.522	153.336	618.186	158.679	1396.25	462.519	164.097	443.922	120.963	251.837	218.717	212.21	147.451	407.236	85.4633	266.51	343.449	227.171	133.305
ILMN_1696407	SFRS2	Upreg	0.35	76.9305	336.9	89.2588	107.088	140.182	84.9699	477.996	122.604	363.582	231.969	62.2823	84.3672	96.3387	111.195	512.299	100.146	553.158	188.601	338.556	93.336	435.321	816.944	412.196	248.505	743.835	361.475	106.869	905.595	738.9	1193	87.9588	221.984	774.286	74.508	143.618	154.975	94.8406	394.675	319.008	1013.44
ILMN_2211780	SLC25A4	Upreg	0.25	71.5609	172.38	91.1673	122.987	782.804	83.5432	135.853	102.648	100.6	95.75	71.8445	83.7482	107.205	127.476	98.8816	81.6817	68.3379	368.783	87.0231	98.3252	316.562	91.7868	96.9918	130.073	90.609	1170.88	84.5373	70.9686	1367.99	382.663	218.011	1179.14	688.243	64.0113	105.003	94.8632	131.803	217.075	450.618	93.8298
ILMN_1768271	SMAP1	Upreg	0.3	76.7448	91.7924	97.5742	126.92	84.3766	85.7708	100.126	127.017	109.548	88.0532	62.2309	83.1064	88.6152	80.4357	102.463	78.9859	63.9124	94.5075	77.9511	95.3121	478.792	143.378	114.393	87.1879	652.841	2920.75	99.6962	71.5442	84.037	113.976	80.6911	82.0721	81.8348	67.4524	92.5117	730.598	91.7678	109.48	220.795	98.7824
ILMN_3239574	SNORD3A	Upreg	0.25	81.6973	121.936	96.3103	120.717	86.199	92.8755	104.191	80.7985	90.4325	87.9262	69.433	84.7964	93.5791	94.1337	116.359	116.692	90.6818	183.097	83.0662	92.2676	67.3525	83.9252	172.699	90.8336	90.0325	130.543	93.8636	75.0047	103.956	491.614	86.7041	79.9494	81.2373	68.3159	179.661	86.7922	100.019	217.469	179.357	258.646
ILMN_3241034	SNORD3C	Upreg	0.25	80.5634	122.509	91.4778	119.75	82.3333	89.2043	100.737	89.1297	91.5497	86.3953	60.6577	89.9752	89.1713	92.0164	128.22	128.408	94.9201	189.358	78.9223	84.5493	64.4676	76.7757	178.201	82.0833	85.3303	125.294	99.761	65.7526	100.88	490.209	87.9047	78.4195	76.8133	65.768	206.444	80.6525	84.8463	192.053	150.393	267.149
ILMN_3242315	SNORD3D	Upreg	0.275	81.2954	135.723	91.212	114.68	87.1944	84.6591	100.1	87.3068	93.2037	89.2879	63.7211	81.4711	90.8333	98.659	117.069	110.582	88.1738	180.596	85.3852	90.0727	68.9895	77.9861	147.697	82.1857	88.8759	133.365	91.2354	72.9099	98.4303	423.054	87.9252	77.6948	83.372	72.2293	202.305	88.5802	94.6615	204.677	130.135	281.797
ILMN_2378670	SNX15	Upreg	0.225	79.2211	106.74	219.917	128.212	100.315	95.6859	287.746	121.819	275.178	283.558	62.2175	101.68	119.29	115.924	110.619	86.9031	74.8608	107.427	94.6393	148.371	80.42	91.6059	131.585	136.559	199.824	117.929	280.843	90.1442	188.265	689.691	105.55	300.362	114.857	69.9484	311.086	91.7444	127.984	352.749	162.484	136.302
ILMN_1809488	SPCS2	Upreg	0.225	375.094	648.151	573.096	477.616	539.934	243.835	239.704	619.348	1426.17	329.128	187.229	127.29	137.226	183.173	346.854	437.517	242.082	559.307	114.949	248.849	196.7	445.021	255.861	521.19	161.054	593.138	164.554	108.367	740.29	1115.66	2281.2	366.625	471.817	288.774	517.825	646.506	1156.63	265.007	641.994	1683.29
ILMN_1803143	SYVN1	Upreg	0.25	74.8963	90.617	408.511	126.263	88.5725	82.6107	308.431	132.151	97.4472	93.5513	61.8949	83.5916	95.0014	255.133	95.3178	75.6749	100.512	97.3457	82.1643	239.886	79.5356	82.8875	118.068	861.031	799.962	193.808	83.8652	69.4444	93.6838	159.792	210.238	771.922	325.669	129.542	370.046	91.5382	125.509	162.327	171.105	411.352
ILMN_1779886	TBC1D14	Upreg	0.25	74.0208	206.037	400.836	595.6	180.995	170.42	617.218	84.6965	401.251	92.1198	68.3657	84.0326	628.647	400.683	239.094	81.7892	182.189	454.969	84.2262	326.588	137.645	226.257	188.629	645.625	917.381	112.824	675.272	75.4884	766.425	539.491	86.1732	107.217	266.036	975.098	98.0959	254.665	370.049	402.07	175.604	95.4014
ILMN_1790953	TBCB	Upreg	0.25	160.333	598.827	757.693	630.772	100.192	480.309	924.294	695.46	141.744	436.627	63.7638	82.0637	104.141	430.017	124.649	86.2792	67.1898	1457.95	101.664	94.5453	421.23	591.478	1024.12	759.508	97.8257	122.047	767.728	534.86	216.49	2453.58	399.224	934.093	671.405	1203.98	321.178	304.229	412.373	1506.92	1458.01	1346.01
ILMN_1783728	TBRG4	Upreg	0.25	1609.83	377.281	727.106	2837.6	1444.2	2583.8	1996.04	629.493	1044.64	403.486	307.98	434.702	95.9736	1539.89	122.415	1165.27	229.925	2251.55	749.099	3036.6	521.483	1516.22	2342.85	3196.49	154.923	1431.87	2808.46	1192.38	1689.04	3179.52	999.82	112.698	245.226	1388.9	1755.61	1517.53	1275	3149.15	2902.87	3492.99
ILMN_1746393	TSEN2	Upreg	0.275	78.4287	101.45	103.95	130.782	91.7822	89.5011	118.871	88.3218	94.4554	89.6679	64.1633	86.8446	92.9201	79.9152	105.037	86.4111	71.1108	115.618	79.2985	100.253	66.8908	100.052	96.8545	95.6456	102.581	126.342	356.952	80.3488	92.1295	101.645	245.396	85.4079	88.7473	338.65	98.9976	96.3218	129.921	123.765	213.521	106.333
ILMN_1663113	TTLL12	Upreg	0.5	107.71	1179.27	197.475	667.725	313.738	77.9347	784.157	1041.61	140.848	232.439	117.606	265.295	471.076	96.5181	125.245	93.3575	129.645	534.169	105.579	93.6726	166.904	2828.11	950.69	924.727	410.404	1100.16	1244.74	2573.26	1046.63	1163.69	1726.58	78.0635	1257.44	190.048	248.259	83.4588	816.289	1740	2185.49	972.909
ILMN_1780769	TUBB2C	Upreg	0.35	528.376	882.29	344.957	2028.4	624.293	127.239	2051.21	140.673	506.864	1071.83	65.4792	143.814	91.1623	383.191	89.1391	551.421	414.804	668.655	481.948	100.961	822.209	1734.4	1295.69	681.814	2304.93	1791.11	2355.67	110.328	2418.17	995.596	1106.14	908.854	1482.73	335.353	1954.96	186.025	1744.75	336.11	3425.32	2153.27
ILMN_1750100	TUBB4Q	Upreg	0.425	127.684	257.718	220.405	372.841	167.864	95.423	405.444	162.177	209.605	300.598	71.899	110.255	110.887	146.14	127.589	161.308	97.0784	243.557	107.029	205.054	182.441	326.789	236.945	180.715	422.341	532.881	376.969	209.484	423.883	404.96	342.008	333.564	370.752	138.613	441.765	172.331	394.51	164.91	454.104	436.119
ILMN_1719199	TULP3	Upreg	0.275	82.8898	98.5613	99.8708	109.145	91.7845	88.6375	108.752	90.7272	100.626	97.3827	65.3945	91.864	93.2708	86.9891	103.002	85.8451	70.0677	104.97	83.0768	96.0898	69.3891	86.8702	108.953	90.8119	98.6516	116.56	97.0286	73.7189	93.3602	107.632	92.4771	81.9996	338.898	72.9224	104.026	93.1665	112.104	114.199	108.514	98.8173
ILMN_1697448	TXNIP	Downreg	0.275	1089.25	1638.28	2953.34	2393.57	1458.26	789.192	1066.07	1840.12	1553.38	1791.29	1020.5	2234.01	1097.79	1690.23	2833.48	1885.33	1041.6	2052.42	2164.11	1338.59	800.897	920.459	1201.21	2418.84	1905.43	3216.24	1540.34	1025.91	998.592	388.607	1099.42	1780.18	2624.88	82.1832	1907.69	2652.63	1772.04	3279.49	579.486	965.636
ILMN_3239254	UCA1	Upreg	0.3	79.8848	110.171	100.286	113.438	92.6537	87.4218	102.623	93.6591	93.4961	106.341	64.6982	86.0746	95.6324	87.8919	106.094	88.7042	69.6604	100.104	88.1198	99.5351	74.4961	93.7305	112.242	88.3227	89.6671	129.543	92.0038	72.5861	94.3689	111.655	99.2641	84.4298	83.9132	73.4795	1139.22	100.719	92.6971	118.682	210.336	178.952
ILMN_2323979	WARS2	Upreg	0.325	85.382	99.4946	94.0594	113.874	88.2179	83.9911	103.699	88.3036	93.4971	97.3873	63.9215	86.6062	93.0121	87.993	109.186	86.8631	70.7157	125.62	80.9289	94.6335	69.0812	79.2929	92.1614	96.394	88.7352	114.787	101.501	297.552	90.2809	225.501	89.2765	79.2958	87.9768	70.9025	94.4106	222.476	192.695	166.011	114.201	115.267
ILMN_2166506	XRCC6	Upreg	0.325	751.297	2215.28	2251.75	785.171	367.728	2835.99	2749.85	2025.82	1382.69	1545.03	214.011	1444.49	1038.93	1691.67	658.114	2160.57	393.284	1516.14	1843.92	2149.13	668.469	3023.03	1618.82	2294.1	163.229	4059.27	1462.46	1109.2	2615.8	3323.19	107.118	442.995	3356.13	141.184	2071.11	1041.9	1541.96	3465.12	3036.04	2258.54
ILMN_1748427	ZNF239	Upreg	0.3	82.6262	96.3963	99.3207	117.667	90.9733	88.7999	110.74	90.5243	101.412	97.7712	64.2324	87.6059	102.536	83.976	106.336	80.9257	70.7659	102.376	80.9726	95.7674	67.1085	90.0916	88.5678	733.243	105.311	121.413	91.9402	73.9037	87.0767	114.124	101.942	87.6057	100.309	78.6765	107.895	111.148	100.843	129.817	120.956	120.526
ILMN_3251742	ZNF322A	Upreg	0.3	87.7069	94.3691	88.9594	108.652	139.875	79.2624	102.396	166.659	107.131	99.5361	60.8874	87.3097	88.1791	85.4097	104.955	81.2085	62.0965	104.579	82.7036	146.461	302.197	101.48	98.0396	84.5713	92.0633	1809.75	92.4668	73.1415	90.5981	128.224	94.7016	286.033	92.7122	59.9759	104.42	694.556	102.884	233.021	242.441	110.917
ILMN_1681490	ZNF568	Upreg	0.325	82.8351	97.158	105.082	127.973	102.042	87.1773	103.955	107.229	99.0944	92.0892	75.2564	101.273	122.413	85.0413	118.654	90.6797	70.9314	114.037	87.8776	131.806	69.7337	93.6748	99.5096	94.5052	98.709	146.62	97.2705	79.7559	150.623	137.691	154.266	88.0468	104.68	75.7492	225.651	107.166	120.171	129.523	148.187	117.637
ILMN_1679093	ZNF581	Downreg	0.225	2349.4	1986.85	4384.77	4285.91	1650.2	3655.71	4277.68	1525.6	3806.23	1992.03	1562.95	2328.74	5956.13	3195.58	3149.59	6702.87	988.201	5700.68	457.184	2023.76	340.876	1544.83	3979.68	3201.82	1466.88	3412.31	3669.76	78.3932	3777.91	1249.16	1035.62	1383.73	2406.81	107.644	5973.68	2853.69	1805.05	2689.88	4096.72	819.359
ILMN_2176882	ZNF69	Upreg	0.3	85.9475	102.692	100.037	160.743	146.801	133.095	134.427	123.595	116.035	105.749	90.1317	112.54	139.386	82.3764	130.096	105.552	80.8358	183.255	104.224	118.251	97.9321	142.618	142.656	97.2247	109.466	232.972	101.47	150.08	118.521	168.38	143.012	625.824	111.223	95.755	379.411	152.736	138.337	277.393	185.944	178.52
