# Supplementary material for: Nucleocytoplasmic transport of active HER2 causes fractional escape from the DCIS-like state
Source: Nat Commun. 2023 Apr 13;14:2110. doi: 10.1038/s41467-023-37914-x (PMC10102026; doi:10.1038/s41467-023-37914-x)
Supplement: Supplementary file 10 — Supplementary Data 7 [file 41467_2023_37914_MOESM10_ESM.xlsx]

## Sheet: Plasmid cloning
Insert	5' enzyme	3' enzyme	Template	vector	5' enzyme	3' enzyme	Addgene number
3xFLAG-BCAS2	SpeI	EcoRI	hORFeome V5.1 #5562	pEN_TT	SpeI	MfeI	192294
3xFLAG-CSE1L	XbaI	MfeI	hORFeome V5.1 #56202	pEN_TT	SpeI	MfeI	192295
3xFLAG-DYNLL2	SpeI	MfeI	hORFeome V5.1 #3115	pEN_TT	SpeI	MfeI	192296
3xFLAG-KIF20A	SpeI	MfeI	hORFeome V5.1 #6118	pEN_TT	SpeI	MfeI	192297
3xFLAG-MTUS1	SpeI	SpeI	hORFeome V5.1 #53291	pEN_TT	SpeI	XbaI	192298
3xFLAG-NUP37	SpeI	MfeI	hORFeome V5.1 #2716	pEN_TT	SpeI	MfeI	192299
3xFLAG-PFN2_variant2	SpeI	MfeI	hORFeome V5.1 #1147	pEN_TT	SpeI	MfeI	192300
BirA*	Vector self ligation after cutting		Addgene 35700	pEN_TT BirA w ccdB	SpeI	XbaI	192309
BirA* w ccdB	XbaI	SpeI	Addgene 35700	pEN_TT	SpeI	SpeI	192310
BirA*-3xFLAG-NUP37	SpeI	MfeI	hORFeome V5.1 #1147	pEN_TT BirA w ccdB	SpeI	MfeI	192311
BirA 3xFLAG CSE1L	XbaI	MfeI	hORFeome V5.1 #56202	pEN_TT BirA w ccdB	SpeI	MfeI	192312
3xFLAG-KPNB1	XbaI	MfeI	hORFeome V5.1 #3309	pEN_TT 3xFLAG	SpeI	MfeI	192301
3xFLAG-XRCC6	SpeI	MfeI	hORFeome V5.1 #5308	pEN_TT 3xFLAG	SpeI	MfeI	192302
3xFLAG-TTI1	NheI	MfeI	hORFeome V5.1 #2395	pEN_TT 3xFLAG	SpeI	MfeI	192303
Linker	SpeI	MfeI	CTAGTGGTACCACCGGTGAATTCCACGTGAAGCTTCCATGGCTCGAGCCCGGGTACGTAACGCGTGCATGCC	pEN_TT	SpeI	MfeI	192307
3xFLAG-Linker	SpeI	MfeI	CTAGTGGTACCACCGGTGAATTCCACGTGAAGCTTCCATGGCTCGAGCCCGGGTACGTAACGCGTGCATGCC	pEN_TT 3xFLAG	SpeI	MfeI	192305
3xFLAG-KPNA2	SpeI	SphI	hORFeome V5.1 #5809	pEN_TT 3xFLAG-Linker	SpeI	SphI	192306
3xFLAG-KPNA1	SpeI	MfeI	hORFeome V5.1 #4605	pEN_TT 3xFLAG	SpeI	MfeI	192304
NPIPB11-FLAG	KpnI	SphI	Genescript OHu80847	pEN_TT -Linker	KpnI	SphI	192308

## Sheet: Primers
Gene name (version)	Forward primer	Reverse primer	Amount (pmol)
AREG	GGAGAAGCTGAGGAACGAAA	TGATCCACTGGAAAGAGGAC	10
CSE1L	GCCTTCTCACAGTTGGCATT	CCTGAAGGTACCCTTGGAGA	10
DUSP6	TTTGCAGCATGCTTGACTTT	AGATTATCCCCTTTGCGACA	10
GAPDH	AACGTGTCAGTGGTGGACCT	TCGCTGTTGAAGTCAGAGGA	10
GUSB	AACCAAAAAGTGCAGCGTTC	TTGTTCTGCTGCTGTGGAAG	10
HINT1	GCCTTGCTTTCCATGACATT	CCTTATTCAGGCCCAGATCA	10
KPNA1	TCATCCCAAGGAATGTCAAA	GCCTGACAGACCACATTCAA	10
KPNA2	GGCTCCTGGGACCTTTAACT	TCAGAGGACAAGCTTCATACAG	10
KPNB1	GAAAACTCTGGCGTTAGAGGA	GCGTTCAGACTGCCACAATA	10
KRT5	TTTGTCTCCACCACCTCCTC	CCTGGGAACCAAAGAATGTG	5
MIR205	CCCAAATGTGTGATTCCGGG	TGAGACAGACTCCGGTGGAA	10
NFKBIA	ATCAGCCCTCATTTTGTTGC	ACCACTGGGGTCAGTCACTC	5
NPIPB11 (gene-specific primer 1)		GCAGATGCTCAGCAGGTATC	1
NPIPB11 (gene-specific primer 2)		ATCATCCGCTGACGGTGGAA	1
NPIPB11	AGCCCTTAGGTGAGCACTGA	ATGATCGCCAGCTATGCTCT	2.5
NUP37	TGTTGGCAATGGAACTGTGT	AAGGGCATTAACTTGCAGGA	2.5
NUTF2	CCCACAGACTTCTGGATGGT	CTTAGCCTCCACCCGTAGTG	10
PPIA	TACAGTGCTTGCTGGCAGTT	AATTGCCCAACACACCAAAT	10
PRDX6	CGTGTGGTGTTTGTTTTTGG	CTTCTTCAGGGATGGTGGGA	10
RAN	CCCATAATTGGGATGAAACC	ATTCTCTCCCACACCACGTT	10
RANBP1	CAAAAATGATCATGCCGAAA	AAAAGAGGGGCAGGGTAAAA	10
RANBP3	AACAGGCAGTCTCACAAGCA	CTGCAGGAGGCCTTCTCTTA	10
RANGAP1	TTCTGATGCCAGCTACAACG	CCTATTCCACCCTTCCCCTA	10
RCC1	TTTGGAGGGAGAACAAAATCT	GTTGGCACCTCAGGACATCT	10
SOD2	GTACCCCACACTGGATGACC	TCCATTTGGTGTAAAGTGCAA	10
XPO1	GCACCTCTTGGACTGAATCG	AAGCGACAGCACACACACAC	10

## Sheet: Antibodies
Antigen	Host species	Vendor	Clone Number	Catalog Number	RRID	Dilution (application)
Akt	Mouse	Millipore-Sigma	SKB1	05-591	RRID:AB_309826	1:1000 (IB)			IB: immunoblotting
Akt (Ser473)	Rabbit	Cell Signaling	D9E	4060	RRID:AB_2315049	1:1000 (IB)			IP: immunoprecipitation
CLTC	Rabbit	Abcam		ab21679	RRID:AB_2083165	1:2000 (IB)			ChIP: chromatin immunoprecipitation
CSE1L	Rabbit	Abcam		ab96755	RRID:AB_10865417	1:1000 (IB); 1:1000 (ICC)			FC: flow cytometry
EGFR	Rabbit	Cell Signaling	D38B1	4267	RRID:AB_2246311	1:1000 (IB)			ICC: immunocytochemistry
ERK1/2	Rabbit	Cell Signaling		9102	RRID:AB_330744	1:1000 (IB)			PLA: proximity ligation assay
ERK1/2 (P-Thr202/Tyr204)	Rabbit	Cell Signaling	D13.14.4E	4370	RRID:AB_2315112	1:2000 (IB)
FLAG	Mouse	Millipore-Sigma	M2	F1804	RRID:AB_262044	1:5000 (IB)
GFP	Chicken	Abcam		ab13970	RRID:AB_300798	1:500 (ICC); 1:5000 (IB)
GluGlu	Rabbit	Cell Signaling		2448	RRID:AB_2191052	1:50 (IP); 1:1000 (IB); 5 µg (ChIP); 1:200 (PLA)
GM130	Mouse	BD	35/GM130	610823	RRID:AB_398142	1:500 (ICC)
HA	Rabbit	Abcam		ab9110	RRID:AB_307019	1:500 (PLA)
HA	Rat	Millipore-Sigma	3F10	11867423001	RRID:AB_390918	1:2500 (IB); 1:200 (PLA)
HER2	Mouse	Cell Signaling	44E7	2248	RRID:AB_2099242	1:1000 (IB)
HSP90	Rabbit	Santa Cruz		sc-7947	RRID:AB_2121235	1:2000 (IB)
KPNA1	Mouse	BD	2/Karyopherin α	610485	RRID:AB_397855	1:1000 (IB); 1:200 (ICC)
KPNA2	Rabbit	Abcam		ab84440	RRID:AB_1860701	1:1000 (IB); 1:500 (PLA)
KPNA2	Mouse	Thermo Fisher	1E8B7	MA5-31790	RRID:AB_2787413	1:1000 (IB)
KPNB1	Mouse	Thermo Fisher	3E9	MA3-070	RRID:AB_2133986	1:1000 (IB); 1:500 (PLA)
mCherry	Rabbit	Takara-Clontech		632475	RRID:AB_2737298	1:500 (ICC); 1:1000 (IB)
NGFR	Mouse	NeoMarkers	NGFR5	MS-394-P0	RRID:AB_61259	1:400 (FC)
NTF2	Mouse	Cell Signaling	5A3	3053	RRID:AB_2157802	1:1000 (IB)
NUP160	Rabbit	Bethyl		A301-791A	RRID:AB_1211263	1:1000 (IB)
NUP188	Rabbit	Bethyl		A302-323A	RRID:AB_1850233	1:1000 (IB)
NUP37	Goat	Santa Cruz		sc-109348	RRID:AB_10839500	1:1000 (IB)
p53	Mouse	Santa Cruz	DO-1	sc-126	RRID:AB_628082	1:1000 (IB)
PDI	Mouse	Thermo Fisher	RL90	MA3-019	RRID:AB_2163120	1:1000 (IB)
RAN	Mouse	BD	20/Ran	610340	RRID:AB_397730	1:1000 (IB)
RanBP1	Rabbit	Thermo Fisher		PA1-080	RRID:AB_325804	1:1000 (IB)
RanBP3	Rabbit	Thermo Fisher	B24H15L41	700076	RRID:AB_2532281	1:1000 (IB)
RanGAP	Mouse	Thermo Fisher	19C7	33-0800	RRID:AB_2533099	1:1000 (IB)
Rb (P-Ser807/811)	Rabbit	Cell Signaling	D20B12	8516	RRID:AB_11178658	1:1000 (ICC)
RCC1	Mouse	Enzo	3D11	ADI-KAM-CC225-E	RRID:AB_2039517	1:1000 (IB)
S6	Mouse	Cell Signaling	54D2	2317	RRID:AB_2238583	1:1000 (IB)
S6 (P-Ser240/244)	Rabbit	Cell Signaling	D68F8	5364	RRID:AB_10694233	1:1000 (IB)
Sec13	Rabbit	Bethyl		A303-980A	RRID:AB_2620329	1:1000 (IB)
STAT1	Mouse	Cell Signaling	9H2	9176	RRID:AB_2240087	1:1000 (IB)
STAT1 (P-Tyr701)	Rabbit	Cell Signaling	58D6	9167	RRID:AB_561284	1:1000 (IB)
TGFBR3	Rabbit	Cell Signaling		2519	RRID:AB_390707	1:1000 (IB)
Tubulin	Chicken	Abcam		ab89984	RRID:AB_10672056	1:20,000 (IB)
V5	Mouse	Invitrogen	SV5-Pk1	46-0705	RRID:AB_2556564	1:500 (ICC); 1:5000 (IB)
Vinculin	Mouse	Millipore-Sigma	V284	05-386	RRID:AB_309711	1:10,000 (IB)
XPO1	Mouse	BD	17/Exportin-1/CRM1	611832	RRID:AB_399312	1:1000 (IB)
Alexa Fluor 488-conjugated anti-mouse	Goat	Invitrogen		A11029	RRID:AB_2534088	1:200 (ICC)
Alexa Fluor 555-conjugated anti-mouse	Goat	Invitrogen		A21424	RRID:AB_141780	1:200 (ICC)
Alexa Fluor 647-conjugated anti-mouse	Goat	Invitrogen		A21236	RRID:AB_2535805	1:200 (ICC)
Alexa Fluor 488-conjugated anti-rabbit	Goat	Invitrogen		A11034	RRID:AB_2576217	1:200 (ICC)
Alexa Fluor 555-conjugated anti-rabbit	Goat	Invitrogen		A21429	RRID:AB_2535850	1:200 (ICC)
Alexa Fluor 647-conjugated anti-rabbit	Goat	Invitrogen		A21245	RRID:AB_2535813	1:200 (ICC)
IRDye 700-conjugated anti-mouse	Goat	LI-COR		926-32220	RRID:AB_621840	1:20,000 (IB)
IRDye 800-conjugated anti-mouse	Goat	LI-COR		926-32210	RRID:AB_621842	1:20,000 (IB)
IRDye 700-conjugated anti-rabbit	Goat	LI-COR		926-32221	RRID:AB_621841	1:20,000 (IB)
IRDye 800-conjugated anti-rabbit	Goat	LI-COR		926-32211	RRID:AB_621843	1:20,000 (IB)
IRDye 700-conjugated anti-chicken	Donkey	LI-COR		926-68028	RRID:AB_10707008	1:20,000 (IB)
IRDye 800-conjugated anti-chicken	Donkey	LI-COR		926-32218	RRID:AB_1850023	1:20,000 (IB)
